# Supplementary material for: 2-[(E)-2-(4-Chloro­phen­yl)ethen­yl]-1-methyl­pyridinium 4-bromo­benzene­sulfonate
Source: Acta Crystallogr Sect E Struct Rep Online. 2009 Jul 18;65(Pt 8):o1884–5. doi: 10.1107/S1600536809026968 (PMC2977483; doi:10.1107/S1600536809026968)
Supplement: Supplementary file 2 [file e-65-o1884-Isup2.hkl]

# 
# h,k,l, Fc-squared, Fo-squared, sigma(Fo-squared) and status flag 
# 
data_I
_shelx_title ' k1b_0m in P2(1)/c (100K)' 
_shelx_refln_list_code          4 
_shelx_F_calc_maximum      315.55 
_exptl_crystal_F_000       944.00 
_reflns_d_resolution_high  0.6196 
 
loop_ 
 _symmetry_equiv_pos_as_xyz 
 'x, y, z' 
 '-x, y+1/2, -z+1/2' 
 '-x, -y, -z' 
 'x, -y-1/2, z-1/2' 
 
_cell_length_a     7.9476 
_cell_length_b    18.6099 
_cell_length_c    12.7173 
_cell_angle_alpha  90.000 
_cell_angle_beta   93.467 
_cell_angle_gamma  90.000 
 
_shelx_F_squared_multiplier     1.000 
 
loop_ 
 _refln_index_h 
 _refln_index_k 
 _refln_index_l 
 _refln_F_squared_calc 
 _refln_F_squared_meas 
 _refln_F_squared_sigma 
 _refln_observed_status 
   1   0   0     3832.19     4208.25     56.04 o 
   2   0   0      381.95      323.81      6.36 o 
   3   0   0     2333.67     2032.49     23.74 o 
   4   0   0      193.84      238.06      5.49 o 
   5   0   0     3955.22     3726.71     39.82 o 
   6   0   0     1825.12     1803.60     21.97 o 
   7   0   0     2594.12     2588.93     35.50 o 
   8   0   0     4663.60     4712.09     75.50 o 
   9   0   0     1404.02     1437.39     26.87 o 
   1   1   0      561.33      526.29      4.70 o 
   2   1   0     2578.40     2687.18     22.55 o 
   3   1   0    12998.09    12978.64    104.03 o 
   4   1   0      252.42      287.83      4.15 o 
   5   1   0    12316.74    12856.16     94.65 o 
   6   1   0     9653.53     9660.15     75.10 o 
   7   1   0      305.31      331.65      9.93 o 
   8   1   0     1689.20     1731.04     23.70 o 
   9   1   0      264.68      298.57     10.09 o 
  10   1   0      468.47      483.18     19.67 o 
   0   2   0     3918.77     3989.51    284.17 o 
   1   2   0      218.64      233.40      3.23 o 
   2   2   0     9960.22    10711.63     82.86 o 
   3   2   0     3374.23     3752.11     29.75 o 
   4   2   0     2854.04     2824.72     22.29 o 
   5   2   0        9.31       32.28      2.83 o 
   6   2   0     1654.25     1700.16     15.77 o 
   7   2   0       35.55       53.34      4.08 o 
   8   2   0     1587.60     1706.41     21.69 o 
   9   2   0     1549.96     1452.71     31.84 o 
  10   2   0      536.40      593.79     21.68 o 
   1   3   0     1357.39     1379.01     15.33 o 
   2   3   0     6984.88     7061.72     63.75 o 
   3   3   0      772.86      813.85      7.77 o 
   4   3   0      345.30      335.73      4.55 o 
   5   3   0     2989.73     3061.84     23.34 o 
   6   3   0     7016.85     7020.30     54.62 o 
   7   3   0     2049.24     2003.31     21.01 o 
   8   3   0       46.03       62.61      6.77 o 
   9   3   0      303.83      341.86     23.71 o 
  10   3   0      214.14      245.58     16.03 o 
  11   3   0       46.04       82.43     19.16 o 
   0   4   0    43920.16    44194.63    955.81 o 
   1   4   0       62.32       64.25      3.81 o 
   2   4   0      364.54      313.94      4.17 o 
   3   4   0     1001.60      949.91      8.55 o 
   4   4   0      702.26      672.34      7.02 o 
   5   4   0       57.30       83.18      2.91 o 
   6   4   0       79.71       74.78      3.77 o 
   7   4   0     1379.00     1401.62     17.05 o 
   8   4   0      451.86      464.73     13.24 o 
   9   4   0       11.89       -0.31     10.64 o 
  10   4   0      169.43      207.71     38.96 o 
  11   4   0      352.08      389.82     29.54 o 
   1   5   0     6183.40     6104.36     75.67 o 
   2   5   0     1606.60     1746.95     16.79 o 
   3   5   0     2480.06     2404.46     19.04 o 
   4   5   0       32.71       25.63      2.05 o 
   5   5   0       32.42       35.84      2.49 o 
   6   5   0       95.61       94.24      4.54 o 
   7   5   0     2176.98     2092.69     29.31 o 
   8   5   0        9.81       17.65     12.55 o 
   9   5   0       62.07       66.73     11.25 o 
  10   5   0     1054.85     1132.52     37.49 o 
  11   5   0      104.38      100.91     19.65 o 
  12   5   0      121.57      128.89     21.96 o 
   0   6   0     1922.84     2322.16     32.42 o 
   1   6   0      306.67      406.73      5.38 o 
   2   6   0     5491.33     5505.08     56.63 o 
   3   6   0      185.40      210.15      3.37 o 
   4   6   0     3885.15     3828.30     29.79 o 
   5   6   0     1932.87     1996.88     17.95 o 
   6   6   0      512.64      532.15      9.93 o 
   7   6   0      380.54      370.15     10.86 o 
   8   6   0       11.82       25.20      9.35 o 
   9   6   0      248.37      243.85     15.60 o 
  10   6   0       15.58       27.78     16.48 o 
  11   6   0       21.93       10.23     18.12 o 
  12   6   0      572.45      495.95     29.54 o 
   1   7   0     1540.74     1549.06     14.99 o 
   2   7   0     3483.48     3448.86     42.89 o 
   3   7   0    16860.77    17616.66    146.17 o 
   4   7   0      335.31      413.21      6.11 o 
   5   7   0     3254.53     3174.91     30.28 o 
   6   7   0       62.49       58.09      5.76 o 
   7   7   0      525.89      565.64     15.20 o 
   8   7   0     1303.90     1266.10     28.92 o 
   9   7   0     1039.93     1037.71     59.56 o 
  10   7   0      166.66      157.23     19.85 o 
  11   7   0       61.82       63.48     18.53 o 
  12   7   0      347.37      350.10     54.35 o 
   0   8   0    36204.99    38303.37    444.85 o 
   1   8   0        8.28       17.95      1.83 o 
   2   8   0     4789.32     4803.65     58.61 o 
   3   8   0      543.20      519.96     10.42 o 
   4   8   0     3256.90     3369.98     30.26 o 
   5   8   0     4016.20     3878.02     36.35 o 
   6   8   0     4873.90     4762.10     58.05 o 
   7   8   0      662.60      678.09     16.62 o 
   8   8   0      909.75      808.19     28.26 o 
   9   8   0       45.44       45.11     15.07 o 
  10   8   0       10.33       16.74     16.31 o 
  11   8   0      591.89      612.39     40.84 o 
  12   8   0      155.47      246.39     25.90 o 
   1   9   0     8019.60     7830.40     58.84 o 
   2   9   0        7.17        2.45      2.01 o 
   3   9   0      481.49      385.36      9.20 o 
   4   9   0      110.02      100.92      4.88 o 
   5   9   0     4100.81     4236.31     48.25 o 
   6   9   0     1654.26     1644.08     31.25 o 
   7   9   0     2114.94     2010.54     47.41 o 
   8   9   0      682.46      601.61     25.31 o 
   9   9   0      994.44     1006.08     34.54 o 
  10   9   0     3448.88     3439.33    114.44 o 
  11   9   0       11.94       -1.12     18.91 o 
  12   9   0      468.96      528.00     58.39 o 
   0  10   0     9013.48    10014.80    105.93 o 
   1  10   0       67.29       35.71      1.77 o 
   2  10   0     6199.20     6208.59     57.82 o 
   3  10   0      433.21      431.56      8.78 o 
   4  10   0     3270.48     3036.30     43.69 o 
   5  10   0      765.76      803.07     14.54 o 
   6  10   0     1496.87     1529.37     30.22 o 
   7  10   0      358.11      381.42     32.66 o 
   8  10   0       50.28       46.05     14.33 o 
   9  10   0     1150.61     1103.98     83.69 o 
  10  10   0      637.55      677.82     40.11 o 
  11  10   0      358.40      338.07     26.63 o 
  12  10   0       77.53       42.79     20.11 o 
   1  11   0     2123.34     2020.46     15.54 o 
   2  11   0       48.42       61.77      3.17 o 
   3  11   0     1327.11     1399.21     17.29 o 
   4  11   0     1611.02     1661.44     26.96 o 
   5  11   0      874.12      834.63     37.43 o 
   6  11   0     1390.87     1316.77     34.67 o 
   7  11   0      602.05      559.40     37.58 o 
   8  11   0      409.79      395.97     25.83 o 
   9  11   0      202.30      179.79     21.10 o 
  10  11   0      105.55      133.79     20.22 o 
  11  11   0       92.86       81.48     27.05 o 
   0  12   0    12207.96    12899.45    125.89 o 
   1  12   0     2153.76     2142.68     15.35 o 
   2  12   0      151.90      159.98      3.43 o 
   3  12   0      130.53      143.42      6.10 o 
   4  12   0      497.57      489.28     21.43 o 
   5  12   0      788.38      787.84     52.59 o 
   6  12   0      967.61      994.49     37.43 o 
   7  12   0       65.26       76.97     18.28 o 
   8  12   0       59.62       59.40     15.66 o 
   9  12   0        2.36      -16.78     15.54 o 
  10  12   0      337.67      348.03     40.45 o 
  11  12   0        8.06       -5.75     15.11 o 
   1  13   0      171.62      224.07      3.70 o 
   2  13   0      338.50      343.22      4.99 o 
   3  13   0        8.11       27.45      4.50 o 
   4  13   0        2.38       -2.11     14.43 o 
   5  13   0        4.62        1.34      9.51 o 
   6  13   0       25.77        9.41     11.21 o 
   7  13   0      154.67      133.96     15.88 o 
   8  13   0        6.92       12.21     14.79 o 
   9  13   0        2.36        3.46     21.01 o 
  10  13   0      207.29      169.70     22.90 o 
  11  13   0        0.93       -6.56     17.52 o 
   0  14   0      108.01       87.84     10.46 o 
   1  14   0      738.22      702.90      7.68 o 
   2  14   0     2274.94     2295.63     20.37 o 
   3  14   0      901.74      856.03     13.85 o 
   4  14   0       10.43       16.84      7.82 o 
   5  14   0       30.94       27.74     11.42 o 
   6  14   0      182.51      197.32     16.35 o 
   7  14   0      522.85      516.81     24.53 o 
   8  14   0        2.91       -2.20     14.86 o 
   9  14   0       31.64       40.58     18.50 o 
  10  14   0      135.54      136.53     17.97 o 
  11  14   0        3.74        4.66     16.54 o 
   1  15   0     1631.15     1716.93     16.17 o 
   2  15   0       23.27       14.44      3.46 o 
   3  15   0     4306.31     4185.07     47.60 o 
   4  15   0        4.43        1.71      6.98 o 
   5  15   0     1590.34     1506.12     31.78 o 
   6  15   0      402.12      367.71     16.49 o 
   7  15   0       18.99       27.48     11.54 o 
   8  15   0     1282.31     1202.54     38.58 o 
   9  15   0      156.72      183.67     17.63 o 
  10  15   0      126.52      103.29     17.25 o 
  11  15   0       47.17       39.34     19.03 o 
   0  16   0     1496.62     1432.79     22.61 o 
   1  16   0      318.83      298.43     10.08 o 
   2  16   0     1760.91     1779.92     18.41 o 
   3  16   0      670.39      685.73     14.32 o 
   4  16   0      846.89      858.63     19.04 o 
   5  16   0     1268.03     1180.12     62.36 o 
   6  16   0     1250.42     1124.95     40.88 o 
   7  16   0      681.77      640.49     23.62 o 
   8  16   0      461.02      401.87     19.88 o 
   9  16   0      272.20      278.58     20.28 o 
  10  16   0      204.30      191.87     19.40 o 
   1  17   0     2552.16     2570.65     30.17 o 
   2  17   0      341.59      328.27      7.72 o 
   3  17   0     1437.44     1433.26     29.49 o 
   4  17   0      216.44      247.81      9.76 o 
   5  17   0     1399.13     1352.72     31.23 o 
   6  17   0      353.01      325.24     17.30 o 
   7  17   0     1115.79     1092.98     48.10 o 
   8  17   0      235.69      215.27     17.41 o 
   9  17   0      323.68      291.33     21.00 o 
  10  17   0      424.60      431.52     30.14 o 
   0  18   0      806.94      795.07     19.18 o 
   1  18   0      367.18      358.36     15.88 o 
   2  18   0     2600.04     2578.61     28.44 o 
   3  18   0      159.40      160.65      8.17 o 
   4  18   0     1996.75     2049.94     30.03 o 
   5  18   0      672.14      655.97     22.65 o 
   6  18   0      804.31      752.62     24.02 o 
   7  18   0      319.82      317.41     17.90 o 
   8  18   0       53.69       65.65     16.27 o 
   9  18   0      336.37      335.43     26.44 o 
  10  18   0      137.66      137.33     20.35 o 
   1  19   0     2806.06     2789.97     40.06 o 
   2  19   0      183.99      209.78      8.37 o 
   3  19   0      974.22      938.84     20.74 o 
   4  19   0       65.93       64.51      7.45 o 
   5  19   0      655.35      611.14     22.12 o 
   6  19   0       28.65       17.10     12.68 o 
   7  19   0       89.36       85.20     15.67 o 
   8  19   0      261.53      290.62     20.05 o 
   9  19   0      213.17      244.13     31.95 o 
   0  20   0     1218.49     1145.88     29.98 o 
   1  20   0      270.19      280.26     10.43 o 
   2  20   0       32.54       30.23      6.56 o 
   3  20   0       87.15       79.54      8.44 o 
   4  20   0      697.36      746.50     17.74 o 
   5  20   0     1438.21     1404.16     40.06 o 
   6  20   0      539.48      515.14     22.67 o 
   7  20   0      120.06      147.25     16.32 o 
   8  20   0       98.34       95.65     16.15 o 
   9  20   0       24.98       38.40     20.31 o 
   1  21   0      170.84      171.28      9.48 o 
   2  21   0       54.33       49.56      7.96 o 
   3  21   0        1.16       -5.59      8.33 o 
   4  21   0      180.40      185.97     10.85 o 
   5  21   0       60.46       62.77     14.66 o 
   6  21   0       63.22       65.67     14.64 o 
   7  21   0       19.46       13.94     14.24 o 
   8  21   0      130.18      134.08     18.93 o 
   9  21   0       53.51       39.10     17.35 o 
   0  22   0      346.06      322.05     16.57 o 
   1  22   0      165.85      158.83      9.76 o 
   2  22   0       84.41       96.29      9.15 o 
   3  22   0      500.48      514.96     16.62 o 
   4  22   0       29.33       26.37      9.23 o 
   5  22   0       80.29       75.71     11.78 o 
   6  22   0       29.40       20.77     13.99 o 
   7  22   0        1.80       -7.09     15.72 o 
   8  22   0      292.64      292.28     39.02 o 
   1  23   0      118.11      133.11      9.62 o 
   2  23   0      319.95      357.03     28.00 o 
   3  23   0     2397.99     2378.48     45.12 o 
   4  23   0        4.09       16.53     10.29 o 
   5  23   0      317.08      303.54     13.74 o 
   6  23   0      169.36      168.73     17.96 o 
   7  23   0        8.63       10.51     15.53 o 
   8  23   0      356.10      355.03     23.65 o 
   0  24   0     1776.51     1776.53     67.70 o 
   1  24   0      193.67      193.36     10.76 o 
   2  24   0      367.38      364.61     19.88 o 
   3  24   0      265.59      246.80     15.45 o 
   4  24   0       17.45       13.52     15.52 o 
   5  24   0        4.18       14.44     10.99 o 
   6  24   0       19.72       -0.58     15.60 o 
   7  24   0        8.84       -3.64     15.76 o 
   1  25   0      412.60      409.65     14.34 o 
   2  25   0      203.55      181.50     17.63 o 
   3  25   0      588.36      542.53     35.48 o 
   4  25   0        3.15       -5.33     13.19 o 
   5  25   0     1147.92     1235.72     28.06 o 
   6  25   0      519.35      568.55     29.96 o 
   7  25   0      112.62       89.44     33.09 o 
   0  26   0     1191.97     1185.71     37.58 o 
   1  26   0      208.98      199.34     13.52 o 
   2  26   0      619.49      602.08     30.85 o 
   3  26   0      816.56      893.94     38.51 o 
   4  26   0       65.44       65.74     14.19 o 
   5  26   0        6.50       -7.14     16.44 o 
   6  26   0      151.31      144.55     17.71 o 
   1  27   0      125.96      125.51     17.64 o 
   2  27   0       34.03       30.41     16.08 o 
   3  27   0     1743.71     1778.12     46.96 o 
   4  27   0       32.89       23.51     17.72 o 
   5  27   0      534.74      526.73     25.10 o 
   0  28   0      786.02      883.40     47.18 o 
   1  28   0       54.71       57.61     21.98 o 
   2  28   0       71.75       52.55     17.03 o 
   3  28   0      328.48      332.04     22.64 o 
   4  28   0       95.85      122.82     19.79 o 
   1  29   0       78.77       81.85     20.42 o 
   2  29   0       52.65       33.39     17.36 o 
   3  29   0      326.59      357.72     23.99 o 
   0  30   0       64.37       82.27     22.13 o 
 -10   1   1        4.85        8.98     22.71 o 
  -9   1   1        4.01        5.12      8.89 o 
  -8   1   1      691.29      692.90     11.94 o 
  -7   1   1     2547.68     2449.22     22.67 o 
  -6   1   1       39.91       33.16      3.12 o 
  -5   1   1      741.90      698.76      7.56 o 
  -4   1   1      606.45      655.34      7.28 o 
  -3   1   1     1887.32     2193.43     19.55 o 
  -2   1   1      552.13      676.19      6.75 o 
  -1   1   1      476.00      387.01      5.87 o 
   1   1   1      626.26      535.89      6.27 o 
   2   1   1       97.32       86.54      2.15 o 
   3   1   1      125.65      116.63      2.60 o 
   4   1   1      625.91      588.03      6.26 o 
   5   1   1     1206.51     1218.95     11.37 o 
   6   1   1     5400.06     5474.48     42.32 o 
   7   1   1      481.60      470.83      7.95 o 
   8   1   1      232.60      219.06      7.80 o 
   9   1   1       67.45       85.33     10.40 o 
  10   1   1       36.98       19.23     12.54 o 
 -11   2   1       13.23       58.68     22.42 o 
 -10   2   1      438.14      484.12     19.62 o 
  -9   2   1        2.85        9.60      8.76 o 
  -8   2   1      721.58      736.07     15.90 o 
  -7   2   1      141.14      148.98      4.95 o 
  -6   2   1     1460.25     1500.10     14.25 o 
  -5   2   1      530.96      512.87      6.42 o 
  -4   2   1     4346.92     4531.05     34.14 o 
  -3   2   1     5008.66     5312.88     43.07 o 
  -2   2   1    19100.18    18955.15    151.58 o 
  -1   2   1     2836.56     2916.71     33.69 o 
   0   2   1      125.32      144.57      2.48 o 
   1   2   1     1960.64     2042.47     25.60 o 
   2   2   1      361.33      334.43      5.39 o 
   3   2   1     7919.26     8139.50     63.45 o 
   4   2   1       36.91       43.52      2.15 o 
   5   2   1     1360.43     1403.52     12.32 o 
   6   2   1      171.42      191.41      4.29 o 
   7   2   1      569.76      627.53      9.98 o 
   8   2   1      253.01      233.51     11.79 o 
   9   2   1     1060.75     1047.34     25.88 o 
  10   2   1      232.43      237.99     24.81 o 
  11   2   1      340.63      345.77     36.65 o 
 -11   3   1     1088.54     1062.54     49.13 o 
 -10   3   1       52.72       40.47     21.40 o 
  -9   3   1     1571.85     1578.22     33.18 o 
  -8   3   1       10.81       20.18      5.93 o 
  -7   3   1     1563.33     1612.90     16.26 o 
  -6   3   1     1419.84     1499.88     14.73 o 
  -5   3   1     1698.84     1682.93     14.42 o 
  -4   3   1     2162.29     2044.22     17.18 o 
  -3   3   1     3298.88     3000.76     25.10 o 
  -2   3   1     6511.77     6524.31     54.95 o 
  -1   3   1      561.04      615.58     14.45 o 
   0   3   1     4677.39     4950.69     54.32 o 
   1   3   1     2907.45     3104.03     35.11 o 
   2   3   1    15153.84    15570.67    144.45 o 
   3   3   1     1107.70     1086.88     10.85 o 
   4   3   1     6876.95     7262.83     51.93 o 
   5   3   1      850.76      933.78      9.38 o 
   6   3   1     6647.08     6547.11     51.56 o 
   7   3   1      320.44      324.76     10.47 o 
   8   3   1     1870.68     1933.42     29.65 o 
   9   3   1      352.37      337.84     16.21 o 
  10   3   1      835.95      835.78     33.69 o 
  11   3   1       99.97       90.56     20.13 o 
 -11   4   1      327.15      371.49     24.33 o 
 -10   4   1      236.28      225.93     38.99 o 
  -9   4   1      368.32      379.65     16.61 o 
  -8   4   1     2543.50     2516.22     39.19 o 
  -7   4   1     1348.10     1345.00     17.60 o 
  -6   4   1     6195.13     6049.14     51.38 o 
  -5   4   1       49.60       86.52      3.28 o 
  -4   4   1     6648.86     6678.13     56.44 o 
  -3   4   1     5453.67     6046.56     48.71 o 
  -2   4   1     1291.74     1233.11     13.32 o 
  -1   4   1    50758.94    49148.37   2970.44 o 
   0   4   1    51916.84    51981.72    572.04 o 
   1   4   1     3954.94     4057.32     45.60 o 
   2   4   1      147.64      184.80      4.33 o 
   3   4   1     6535.73     6722.17     59.64 o 
   4   4   1      956.75      877.75      9.28 o 
   5   4   1     7928.21     7837.88     56.16 o 
   6   4   1      675.25      696.41      8.31 o 
   7   4   1     1440.35     1469.18     18.03 o 
   8   4   1        3.90       19.46      6.99 o 
   9   4   1      353.26      346.85     16.64 o 
  10   4   1      123.69      139.50     19.85 o 
  11   4   1     1397.01     1526.80     49.81 o 
  12   4   1      492.82      473.47     44.94 o 
 -12   5   1      109.43      143.88     29.15 o 
 -11   5   1      336.48      344.24     48.69 o 
 -10   5   1       66.75       85.89     17.64 o 
  -9   5   1     2291.47     2253.54     79.30 o 
  -8   5   1       13.83       30.14      9.26 o 
  -7   5   1     3783.74     3754.39     47.38 o 
  -6   5   1      264.65      259.50      7.31 o 
  -5   5   1     6750.83     6982.12     58.73 o 
  -4   5   1     2097.94     1945.60     16.54 o 
  -3   5   1      569.09      522.78      6.16 o 
  -2   5   1     3045.73     3091.40     37.94 o 
  -1   5   1      180.44      163.18      2.78 o 
   0   5   1     2307.08     2366.41     27.00 o 
   1   5   1     7320.08     7454.70     75.32 o 
   2   5   1    14613.43    15117.62    162.05 o 
   3   5   1      144.28      230.30      4.04 o 
   4   5   1     5652.71     5697.76     49.06 o 
   5   5   1       18.50       28.42      2.32 o 
   6   5   1    11212.91    11431.70     83.98 o 
   7   5   1      759.11      753.03     13.87 o 
   8   5   1     1216.83     1210.14     43.05 o 
   9   5   1        7.38       11.68     10.26 o 
  10   5   1     2241.02     2117.21     44.26 o 
  11   5   1      169.52      169.25     21.29 o 
  12   5   1      339.51      343.04     42.31 o 
 -12   6   1      507.14      482.52     32.49 o 
 -11   6   1       82.25      115.53     19.38 o 
 -10   6   1     1238.22     1234.38     38.40 o 
  -9   6   1       24.38       28.09     14.40 o 
  -8   6   1     2217.93     2234.81     41.10 o 
  -7   6   1      769.84      742.76     19.38 o 
  -6   6   1      360.83      403.95      7.87 o 
  -5   6   1       73.19       69.90      3.44 o 
  -4   6   1     6115.93     6255.01     53.54 o 
  -3   6   1     5677.40     5995.27     50.95 o 
  -2   6   1     3485.26     3168.62     35.56 o 
  -1   6   1     4940.27     5348.16     58.34 o 
   0   6   1    23047.71    24621.80    212.68 o 
   1   6   1     8669.29     8652.22     75.31 o 
   2   6   1       29.72       36.64      2.06 o 
   3   6   1     2903.87     2704.33     25.47 o 
   4   6   1      759.27      712.39      7.78 o 
   5   6   1     1525.22     1664.90     15.27 o 
   6   6   1      260.84      252.83      5.89 o 
   7   6   1       36.75       40.41      7.29 o 
   8   6   1     1217.57     1172.83     28.03 o 
   9   6   1     3224.40     3203.19     57.85 o 
  10   6   1      605.56      578.85     31.61 o 
  11   6   1      492.60      529.72     28.63 o 
  12   6   1      236.73      254.28     25.16 o 
 -12   7   1        0.54       -7.44     15.11 o 
 -11   7   1      752.50      804.09     68.87 o 
 -10   7   1       14.93       15.80     15.01 o 
  -9   7   1       14.72        7.85     17.30 o 
  -8   7   1       39.75       50.26     10.30 o 
  -7   7   1     2258.60     2133.24     38.81 o 
  -6   7   1        3.79        6.34      5.27 o 
  -5   7   1     1170.69     1116.47     13.35 o 
  -4   7   1      641.00      753.57      8.68 o 
  -3   7   1       59.25       55.84      3.21 o 
  -2   7   1     7052.84     7249.36     85.21 o 
  -1   7   1       24.10       36.39      2.98 o 
   0   7   1     1778.46     1839.56     17.24 o 
   1   7   1      657.11      613.43      6.74 o 
   2   7   1      370.05      445.90      6.35 o 
   3   7   1      479.43      532.57      7.56 o 
   4   7   1     4079.31     4246.05     34.18 o 
   5   7   1      156.18      166.37      4.10 o 
   6   7   1     8329.67     8069.25     89.96 o 
   7   7   1        6.63       26.84      6.93 o 
   8   7   1      190.75      193.40     12.92 o 
   9   7   1      923.86      943.23     26.45 o 
  10   7   1       36.72       67.61     16.48 o 
  11   7   1        2.50       -5.37     33.78 o 
  12   7   1      460.64      474.07     29.27 o 
 -12   8   1       20.00       29.99     19.15 o 
 -11   8   1      202.41      220.29     23.43 o 
 -10   8   1       99.54       44.38     17.21 o 
  -9   8   1      173.57      162.92     17.25 o 
  -8   8   1      555.14      523.84     24.30 o 
  -7   8   1     1653.82     1682.85     32.90 o 
  -6   8   1       68.94       79.22      8.63 o 
  -5   8   1       26.68       25.01      3.69 o 
  -4   8   1      659.00      721.19     10.04 o 
  -3   8   1      166.91      213.45      5.47 o 
  -2   8   1      236.11      269.75      5.02 o 
  -1   8   1     2274.07     2340.32     17.82 o 
   0   8   1    11573.56    12655.67    102.28 o 
   1   8   1      488.74      486.52      5.95 o 
   2   8   1     1321.06     1373.66     16.02 o 
   3   8   1       12.62       28.00      2.49 o 
   4   8   1       27.27       20.69      2.31 o 
   5   8   1      337.48      342.24      6.45 o 
   6   8   1      666.16      727.17     13.35 o 
   7   8   1        3.96       -1.80      8.20 o 
   8   8   1      427.37      400.11     17.30 o 
   9   8   1       48.41       54.39     11.95 o 
  10   8   1      385.00      362.86     23.75 o 
  11   8   1        9.22       29.35     17.49 o 
  12   8   1      153.29      144.25     23.28 o 
 -12   9   1      432.02      445.22     24.30 o 
 -11   9   1      468.63      455.79     22.83 o 
 -10   9   1       23.66        8.00     16.47 o 
  -9   9   1      197.89      172.11     18.22 o 
  -8   9   1      905.90      820.18     30.02 o 
  -7   9   1       24.70       18.78      8.92 o 
  -6   9   1      984.05      955.87     22.10 o 
  -5   9   1      517.83      516.59     13.08 o 
  -4   9   1     3175.73     3106.51     35.87 o 
  -3   9   1       61.95       61.00      4.77 o 
  -2   9   1       93.38      145.50      4.72 o 
  -1   9   1     2192.47     2299.97     18.35 o 
   0   9   1     6284.21     6815.38     55.96 o 
   1   9   1     2408.64     2629.06     26.27 o 
   2   9   1     3733.46     4110.05     35.08 o 
   3   9   1       74.04      124.96      4.43 o 
   4   9   1        1.44        4.16      2.25 o 
   5   9   1        8.53       13.50      3.86 o 
   6   9   1       23.02       42.14      7.35 o 
   7   9   1      737.02      719.11     21.07 o 
   8   9   1      633.62      592.49     21.62 o 
   9   9   1     1029.40     1084.41     36.99 o 
  10   9   1       31.20       18.38     17.24 o 
  11   9   1      106.44      126.76     22.35 o 
  12   9   1        2.41       -5.92     20.41 o 
 -12  10   1      157.84      120.72     19.54 o 
 -11  10   1      410.48      374.56     22.32 o 
 -10  10   1       15.73        4.62     20.52 o 
  -9  10   1       79.98       84.92     16.78 o 
  -8  10   1      148.38      160.53     16.54 o 
  -7  10   1      306.29      293.56     23.65 o 
  -6  10   1     2528.09     2406.12     42.39 o 
  -5  10   1      428.08      373.43     16.48 o 
  -4  10   1     1940.22     2006.91     27.33 o 
  -3  10   1     2107.93     2112.84     24.19 o 
  -2  10   1       56.43       75.27      2.57 o 
  -1  10   1      222.77      223.26      3.75 o 
   0  10   1     1199.73     1510.47     12.24 o 
   1  10   1      233.27      249.79      4.31 o 
   2  10   1      886.47      817.37      8.79 o 
   3  10   1     3841.23     3930.83     38.82 o 
   4  10   1      324.43      309.88      5.20 o 
   5  10   1     3394.15     3401.27     44.17 o 
   6  10   1     1027.12      938.96     22.91 o 
   7  10   1      670.54      667.22     26.57 o 
   8  10   1        2.57        1.07     22.91 o 
   9  10   1      197.86      170.65     19.11 o 
  10  10   1      142.11      157.08     21.54 o 
  11  10   1       43.61       58.45     34.46 o 
  12  10   1      134.08      112.06     24.08 o 
 -11  11   1      199.64      203.21     19.78 o 
 -10  11   1        5.22       -5.48     14.65 o 
  -9  11   1     2298.98     2225.89     55.59 o 
  -8  11   1       34.21       48.98     14.40 o 
  -7  11   1       20.92       13.06      9.39 o 
  -6  11   1     1908.11     1839.47     64.91 o 
  -5  11   1      155.33      161.51     12.59 o 
  -4  11   1     1798.01     1783.65     27.94 o 
  -3  11   1     6168.66     6328.99     60.16 o 
  -2  11   1      100.63       82.74      3.39 o 
  -1  11   1     4059.33     4237.46     32.61 o 
   0  11   1     8714.43     8913.49     64.02 o 
   1  11   1       43.25       60.11      2.32 o 
   2  11   1     9924.35    10193.20     83.88 o 
   3  11   1        7.75       12.64      2.16 o 
   4  11   1      636.29      622.41     17.27 o 
   5  11   1     1171.06     1132.22     21.12 o 
   6  11   1       41.21       30.70     11.63 o 
   7  11   1       24.13       21.26     12.57 o 
   8  11   1     3282.25     3194.82     70.30 o 
   9  11   1        6.19       20.49     15.81 o 
  10  11   1      946.92      892.14     59.12 o 
  11  11   1      658.60      602.26     31.49 o 
 -11  12   1        0.69        5.24     16.79 o 
 -10  12   1       54.04       50.78     14.53 o 
  -9  12   1       26.82       26.79     13.65 o 
  -8  12   1      347.95      300.51     20.56 o 
  -7  12   1       17.68       26.13     12.18 o 
  -6  12   1     7718.64     7167.38    164.45 o 
  -5  12   1       43.70       59.10     10.75 o 
  -4  12   1     3446.26     3184.38     46.74 o 
  -3  12   1     6528.43     6603.61    118.40 o 
  -2  12   1      312.76      301.18      5.62 o 
  -1  12   1     5614.97     5471.12     40.24 o 
   0  12   1      820.78      899.40      8.45 o 
   1  12   1      792.37      787.12      7.84 o 
   2  12   1     1127.81     1204.47     11.61 o 
   3  12   1     3418.24     3496.11     39.55 o 
   4  12   1       54.76       69.76      8.27 o 
   5  12   1     8968.70     8558.75    157.38 o 
   6  12   1      265.35      278.65     16.61 o 
   7  12   1     1292.53     1152.61     34.70 o 
   8  12   1      109.44      136.19     18.08 o 
   9  12   1       32.69       20.45     16.35 o 
  10  12   1       15.42       22.24     26.22 o 
  11  12   1      973.14     1057.24     52.54 o 
 -11  13   1     1128.90     1091.75     44.59 o 
 -10  13   1      154.08      143.69     24.68 o 
  -9  13   1     2259.74     2125.12     44.78 o 
  -8  13   1     1703.50     1589.95     45.37 o 
  -7  13   1      833.58      820.05     23.93 o 
  -6  13   1     1463.94     1378.27     30.16 o 
  -5  13   1      469.86      514.90     17.44 o 
  -4  13   1       23.06       71.02     11.36 o 
  -3  13   1     2027.72     2005.22     25.00 o 
  -2  13   1      173.31      188.70      4.76 o 
  -1  13   1     5747.16     5766.47     42.44 o 
   0  13   1     7216.95     7497.15     54.52 o 
   1  13   1     1882.60     1934.01     16.02 o 
   2  13   1     3842.56     3926.61     29.85 o 
   3  13   1      323.52      321.74      9.18 o 
   4  13   1     1010.39     1038.47     28.25 o 
   5  13   1       28.93       34.22     11.31 o 
   6  13   1     3458.00     3289.63     69.40 o 
   7  13   1      282.62      282.25     24.61 o 
   8  13   1     2249.14     2104.78     52.66 o 
   9  13   1      523.44      515.44     27.73 o 
  10  13   1      756.38      681.68     50.89 o 
  11  13   1      989.75     1101.27     43.65 o 
 -11  14   1      432.15      488.81     25.01 o 
 -10  14   1       55.46       42.66     15.77 o 
  -9  14   1      193.39      199.96     17.89 o 
  -8  14   1     1409.33     1385.05     34.50 o 
  -7  14   1        4.45        5.58     11.56 o 
  -6  14   1     3749.83     3585.82     74.42 o 
  -5  14   1      913.83      853.17     22.27 o 
  -4  14   1     3986.59     3938.63     64.08 o 
  -3  14   1     8055.65     8109.93     86.95 o 
  -2  14   1       68.80       70.05      3.48 o 
  -1  14   1     1735.64     1691.55     14.28 o 
   0  14   1      768.00      819.37      8.63 o 
   1  14   1     1437.45     1442.89     12.69 o 
   2  14   1     1297.23     1177.72     13.09 o 
   3  14   1     6434.90     6443.69     76.66 o 
   4  14   1     1275.77     1167.08     50.74 o 
   5  14   1     6069.27     5747.08    110.33 o 
   6  14   1     1391.59     1226.47     35.03 o 
   7  14   1      301.64      317.36     21.18 o 
   8  14   1      507.18      481.27     25.40 o 
   9  14   1      469.04      478.89     27.90 o 
  10  14   1       59.92       66.27     28.81 o 
  11  14   1      381.85      369.62     23.93 o 
 -11  15   1      312.49      344.09     23.15 o 
 -10  15   1       43.49       37.08     16.60 o 
  -9  15   1     1063.36     1068.48     31.75 o 
  -8  15   1       93.72       91.30     14.24 o 
  -7  15   1       51.41       55.78     12.40 o 
  -6  15   1      464.52      447.60     18.80 o 
  -5  15   1       38.74       53.33     16.41 o 
  -4  15   1      337.14      351.90     13.28 o 
  -3  15   1     1469.80     1466.87     18.70 o 
  -2  15   1     1781.52     1809.77     19.57 o 
  -1  15   1     1911.65     1956.22     19.86 o 
   0  15   1     9444.66     9659.13     72.82 o 
   1  15   1      667.51      683.84      8.98 o 
   2  15   1     2228.03     2128.98     22.28 o 
   3  15   1      854.97      825.85     20.61 o 
   4  15   1      143.05      149.66     10.07 o 
   5  15   1      267.26      253.85     19.16 o 
   6  15   1      307.24      324.39     19.19 o 
   7  15   1      212.40      187.45     38.02 o 
   8  15   1     1375.54     1284.72     40.81 o 
   9  15   1       86.81       52.46     18.01 o 
  10  15   1      805.57      798.98     29.48 o 
  11  15   1      475.26      504.58     40.79 o 
 -10  16   1       45.79       86.20     23.54 o 
  -9  16   1        0.04        1.57     14.76 o 
  -8  16   1        7.28       -7.87     12.54 o 
  -7  16   1       52.47       47.10     12.47 o 
  -6  16   1     3062.61     2930.89     53.15 o 
  -5  16   1        8.53        7.35     11.32 o 
  -4  16   1      314.43      309.99     12.08 o 
  -3  16   1      712.91      693.09     12.88 o 
  -2  16   1       92.69       91.05      4.89 o 
  -1  16   1    11047.08    11133.04     96.68 o 
   0  16   1      364.81      455.89     17.02 o 
   1  16   1     1604.19     1651.48     17.57 o 
   2  16   1     1445.20     1423.76     20.09 o 
   3  16   1      241.03      225.60     10.21 o 
   4  16   1        7.50        6.59      7.56 o 
   5  16   1     1973.29     2004.06     48.30 o 
   6  16   1      199.32      160.75     18.77 o 
   7  16   1       85.85       81.22     16.79 o 
   8  16   1      465.37      413.53     24.52 o 
   9  16   1      296.39      280.67     19.65 o 
  10  16   1        9.66      -14.31     16.16 o 
 -10  17   1        4.38       11.63     15.99 o 
  -9  17   1      228.02      237.97     18.68 o 
  -8  17   1        1.84        0.31     12.84 o 
  -7  17   1       75.40       64.10     13.14 o 
  -6  17   1       33.02       11.20     11.17 o 
  -5  17   1      131.44      107.96     11.81 o 
  -4  17   1      438.62      425.14     12.50 o 
  -3  17   1      401.60      363.34     10.21 o 
  -2  17   1      169.00      172.79      5.98 o 
  -1  17   1      137.35      147.62      9.61 o 
   0  17   1      233.30      219.03      7.05 o 
   1  17   1       51.31       46.22      5.12 o 
   2  17   1      820.87      873.49     11.44 o 
   3  17   1     1600.53     1650.31     27.85 o 
   4  17   1      141.32      144.59      8.29 o 
   5  17   1       38.18       28.81     11.22 o 
   6  17   1       34.32       21.28     11.31 o 
   7  17   1       26.90       27.72     14.57 o 
   8  17   1      227.06      256.35     22.98 o 
   9  17   1        1.24       -8.30     15.71 o 
  10  17   1      345.61      286.74     21.95 o 
 -10  18   1      156.27      110.09     28.44 o 
  -9  18   1       46.18       59.73     15.95 o 
  -8  18   1       25.97       31.29     14.54 o 
  -7  18   1        5.59       -3.52     12.43 o 
  -6  18   1       29.14       25.30     12.81 o 
  -5  18   1       15.88       16.79     10.90 o 
  -4  18   1       24.44       39.45      6.57 o 
  -3  18   1      419.05      404.94     12.45 o 
  -2  18   1     1026.47     1024.40     15.24 o 
  -1  18   1     6101.52     5860.05     69.46 o 
   0  18   1       41.83       55.03      6.22 o 
   1  18   1     1149.92     1113.37     16.85 o 
   2  18   1      248.35      227.79      6.56 o 
   3  18   1       23.56       29.12      6.12 o 
   4  18   1      177.39      194.34      9.65 o 
   5  18   1      222.66      216.95     20.27 o 
   6  18   1      306.56      282.64     17.45 o 
   7  18   1      300.84      262.50     18.23 o 
   8  18   1      243.48      269.38     19.75 o 
   9  18   1      357.21      314.77     22.17 o 
  10  18   1       40.64       60.72     17.85 o 
  -9  19   1      190.71      179.21     18.50 o 
  -8  19   1      249.45      225.54     18.36 o 
  -7  19   1      250.41      240.64     18.30 o 
  -6  19   1      323.77      286.08     16.49 o 
  -5  19   1      824.49      842.37     27.68 o 
  -4  19   1     1722.99     1698.51     24.27 o 
  -3  19   1      861.75      874.81     17.48 o 
  -2  19   1      104.48       90.32      6.49 o 
  -1  19   1        4.31       22.35      6.09 o 
   0  19   1       59.08       67.48      6.61 o 
   1  19   1       75.81       81.33      6.20 o 
   2  19   1      611.97      643.38     12.85 o 
   3  19   1     1813.81     1743.96     25.21 o 
   4  19   1     1166.90     1069.24     20.27 o 
   5  19   1       32.76       30.20     12.64 o 
   6  19   1       12.58       24.09     12.92 o 
   7  19   1      431.60      410.07     20.16 o 
   8  19   1      606.61      607.75     26.02 o 
   9  19   1        2.19       -8.09     15.99 o 
  -9  20   1       12.28       -1.23     24.07 o 
  -8  20   1      511.94      469.72     29.01 o 
  -7  20   1       49.78       34.43     14.24 o 
  -6  20   1      401.75      380.44     29.60 o 
  -5  20   1       87.60       68.03     13.60 o 
  -4  20   1      186.43      187.84     10.08 o 
  -3  20   1        9.03        6.96      7.96 o 
  -2  20   1      788.26      754.09     17.12 o 
  -1  20   1      288.05      307.04     10.06 o 
   0  20   1      226.98      211.10      9.66 o 
   1  20   1     1609.83     1563.74     26.05 o 
   2  20   1       79.85       82.14      6.78 o 
   3  20   1     1377.27     1343.80     20.68 o 
   4  20   1       53.49       55.04      7.61 o 
   5  20   1      493.34      428.96     21.98 o 
   6  20   1       53.63       46.91     14.45 o 
   7  20   1      710.61      656.84     26.33 o 
   8  20   1       12.00       24.81     15.75 o 
   9  20   1      929.41      907.89     31.90 o 
  -9  21   1      213.57      191.75     20.91 o 
  -8  21   1       69.62       60.54     19.23 o 
  -7  21   1      400.43      401.27     21.48 o 
  -6  21   1      346.67      342.78     21.45 o 
  -5  21   1     1081.01     1074.22     24.69 o 
  -4  21   1      235.43      192.73     11.68 o 
  -3  21   1      176.15      166.90     10.66 o 
  -2  21   1      894.29      899.58     18.99 o 
  -1  21   1      440.46      443.09     12.35 o 
   0  21   1     1388.24     1385.06     24.39 o 
   1  21   1     1604.13     1607.81     27.38 o 
   2  21   1      137.28      138.33      8.17 o 
   3  21   1      575.14      548.22     16.04 o 
   4  21   1     1003.09     1063.64     18.96 o 
   5  21   1        7.64        6.34     11.18 o 
   6  21   1     1396.42     1362.04     35.21 o 
   7  21   1       39.60       20.31     15.83 o 
   8  21   1      140.04      159.41     18.93 o 
   9  21   1      363.20      403.21     25.16 o 
  -8  22   1       82.58      106.80     18.15 o 
  -7  22   1        6.47       -2.44     15.39 o 
  -6  22   1      765.04      776.20     33.77 o 
  -5  22   1      227.89      247.77     14.57 o 
  -4  22   1      574.98      591.17     18.10 o 
  -3  22   1      337.86      352.69     16.17 o 
  -2  22   1     1257.41     1244.69     23.27 o 
  -1  22   1      542.39      521.18     15.15 o 
   0  22   1       26.99       42.38      8.44 o 
   1  22   1     1574.82     1576.67     26.70 o 
   2  22   1        3.37        0.99     10.27 o 
   3  22   1     2213.16     2297.49     33.85 o 
   4  22   1       11.99       15.70      9.83 o 
   5  22   1      453.98      466.74     18.11 o 
   6  22   1       37.35       34.19     14.75 o 
   7  22   1      532.78      506.33     24.06 o 
   8  22   1        2.49       16.80     16.45 o 
  -8  23   1       54.77       61.83     24.61 o 
  -7  23   1      113.07      119.61     17.14 o 
  -6  23   1      338.82      341.74     19.93 o 
  -5  23   1      605.06      646.14     20.15 o 
  -4  23   1      919.06      938.65     22.44 o 
  -3  23   1     1326.71     1301.41     30.40 o 
  -2  23   1      159.49      158.63     13.21 o 
  -1  23   1      178.73      189.87     10.93 o 
   0  23   1      544.02      580.98     16.13 o 
   1  23   1       34.00       45.21      8.67 o 
   2  23   1     1421.53     1428.32     37.87 o 
   3  23   1      122.24      109.75     13.10 o 
   4  23   1      557.84      563.41     17.38 o 
   5  23   1        4.80        0.70      8.86 o 
   6  23   1      151.75      176.94     22.77 o 
   7  23   1       23.26       35.54     16.58 o 
   8  23   1      334.82      365.65     31.94 o 
  -7  24   1       97.98       76.58     20.64 o 
  -6  24   1      461.80      460.51     26.56 o 
  -5  24   1       27.19       16.25     10.79 o 
  -4  24   1       28.22       35.48     12.77 o 
  -3  24   1       17.61        6.22     12.11 o 
  -2  24   1      114.43      125.17     13.43 o 
  -1  24   1      476.97      486.24     15.35 o 
   0  24   1      113.09      114.29     10.25 o 
   1  24   1       27.16        8.23      8.69 o 
   2  24   1       24.53       31.50     36.21 o 
   3  24   1      286.23      264.04     18.14 o 
   4  24   1       15.30       -2.47     10.48 o 
   5  24   1      625.11      665.84     19.46 o 
   6  24   1        1.64       -6.49     15.55 o 
   7  24   1      238.57      264.40     21.54 o 
  -7  25   1       13.16       -1.29     19.04 o 
  -6  25   1       29.62       17.33     33.87 o 
  -5  25   1       28.45        4.85     13.95 o 
  -4  25   1       51.81       54.55     14.01 o 
  -3  25   1       39.08       22.43     13.09 o 
  -2  25   1       84.78       37.33     15.07 o 
  -1  25   1        7.93       11.91      8.99 o 
   0  25   1      371.35      348.02     15.46 o 
   1  25   1      154.78      148.72     12.46 o 
   2  25   1       33.27       19.61     18.03 o 
   3  25   1       22.77       17.78     15.06 o 
   4  25   1        7.60       20.56     14.32 o 
   5  25   1        5.08      -13.31     13.90 o 
   6  25   1        8.17        6.98     16.35 o 
   7  25   1       20.89       11.89     17.48 o 
  -6  26   1       16.33       16.47     18.85 o 
  -5  26   1       98.19       79.43     15.73 o 
  -4  26   1        3.15        3.83     13.79 o 
  -3  26   1       10.11       -7.66     15.60 o 
  -2  26   1       40.37       54.95     16.02 o 
  -1  26   1      262.35      267.94     14.62 o 
   0  26   1        2.71        5.17      9.61 o 
   1  26   1        0.11       -7.44     10.86 o 
   2  26   1       24.54      -16.07     21.59 o 
   3  26   1        6.01        0.01     15.88 o 
   4  26   1        7.47      -12.35     15.79 o 
   5  26   1       19.66       10.39     23.10 o 
   6  26   1        6.29       18.34     15.61 o 
  -5  27   1        1.51      -18.01     23.89 o 
  -4  27   1       14.51       12.29     14.49 o 
  -3  27   1      133.33      143.06     19.12 o 
  -2  27   1        4.30       -9.70     15.18 o 
  -1  27   1       39.33       15.66     15.58 o 
   0  27   1       28.16       29.40     10.24 o 
   1  27   1       27.54        7.60     15.36 o 
   2  27   1       43.24       40.43     22.27 o 
   3  27   1      218.70      250.70     20.97 o 
   4  27   1       73.19       56.82     18.29 o 
   5  27   1        0.23       -5.75     14.86 o 
  -4  28   1       62.12       55.64     31.54 o 
  -3  28   1        9.64       17.42     17.06 o 
  -2  28   1      454.85      468.69     24.95 o 
  -1  28   1       95.72       85.86     17.41 o 
   0  28   1       47.89       51.74     14.21 o 
   1  28   1      157.11      138.64     19.59 o 
   2  28   1       54.39       40.37     16.99 o 
   3  28   1      221.78      193.45     20.96 o 
   4  28   1        0.36       17.14     26.81 o 
  -3  29   1       90.82       93.04     19.65 o 
  -2  29   1      121.01      119.82     18.74 o 
  -1  29   1      109.53       95.19     17.86 o 
   0  29   1      229.11      260.72     18.44 o 
   1  29   1       50.58       73.71     17.64 o 
   2  29   1      186.94      214.55     52.83 o 
   3  29   1      108.10       71.10     18.84 o 
   0  30   1      483.90      548.22     25.19 o 
 -10   0   2       76.80       77.02     15.77 o 
  -9   0   2     1947.09     1953.12     46.07 o 
  -8   0   2      559.83      532.96     15.27 o 
  -7   0   2     5863.64     5842.61     84.62 o 
  -6   0   2       17.91       36.81      4.07 o 
  -5   0   2      479.71      393.75      8.04 o 
  -4   0   2     6732.02     7268.18     86.88 o 
  -3   0   2    26234.36    28622.78    332.38 o 
  -2   0   2    99571.30    96424.75   1885.96 o 
  -1   0   2    46812.99    47360.84    909.56 o 
   0   0   2      933.79      824.21     18.40 o 
   1   0   2     7491.65     7791.52    105.13 o 
   2   0   2     7820.92     7897.66    108.98 o 
   3   0   2     3663.07     3528.20     40.14 o 
   4   0   2      419.26      363.71      6.87 o 
   5   0   2    10499.87    10811.05    109.15 o 
   6   0   2       53.74       73.29      5.32 o 
   7   0   2     1161.57     1152.40     19.71 o 
   8   0   2     3437.62     3486.99     59.04 o 
   9   0   2        3.83       17.07      9.94 o 
  10   0   2     4105.16     4436.89    168.45 o 
 -11   1   2        8.16       11.99     23.10 o 
 -10   1   2      197.02      208.69     14.79 o 
  -9   1   2      652.20      663.96     18.14 o 
  -8   1   2      451.56      497.62     10.97 o 
  -7   1   2     1672.08     1681.70     16.79 o 
  -6   1   2     8415.78     8419.51     60.42 o 
  -5   1   2        1.81        5.81      3.01 o 
  -4   1   2     6362.81     5729.20     46.47 o 
  -3   1   2     8417.54     8895.47     82.64 o 
  -2   1   2     1373.38     1295.08     22.30 o 
  -1   1   2     4961.12     5232.33     83.20 o 
   0   1   2      526.35      524.23     13.25 o 
   1   1   2      877.82     1028.40     11.92 o 
   2   1   2    26738.37    27576.82    262.39 o 
   3   1   2    11356.46    12274.54     98.26 o 
   4   1   2    12053.72    12594.75     86.22 o 
   5   1   2    10299.79    10287.30     73.60 o 
   6   1   2     1349.08     1369.08     13.30 o 
   7   1   2     4517.22     4579.86     45.55 o 
   8   1   2      205.66      225.69      8.69 o 
   9   1   2      549.09      523.94     15.55 o 
  10   1   2      472.55      557.66     24.04 o 
  11   1   2      321.67      394.12     37.82 o 
 -11   2   2      505.94      542.87     27.46 o 
 -10   2   2      451.57      403.42     34.89 o 
  -9   2   2     3896.82     3998.13     56.72 o 
  -8   2   2       27.10       30.52      6.58 o 
  -7   2   2     1074.50     1120.14     12.62 o 
  -6   2   2     1396.93     1241.86     12.28 o 
  -5   2   2      909.38     1033.84      9.52 o 
  -4   2   2      611.44      519.26      6.33 o 
  -3   2   2     9343.86     9414.25     74.68 o 
  -2   2   2    57549.71    57430.34    529.38 o 
  -1   2   2    36628.74    35088.62    476.75 o 
   0   2   2     7422.84     7763.52     78.88 o 
   1   2   2     3419.66     3191.57     40.26 o 
   2   2   2    17529.75    18259.74    169.37 o 
   3   2   2      217.34      186.20      3.81 o 
   4   2   2      564.30      669.03      8.89 o 
   5   2   2      322.17      362.35      5.64 o 
   6   2   2      523.93      523.64      7.65 o 
   7   2   2      491.11      554.81      9.46 o 
   8   2   2     6524.13     6604.31     80.88 o 
   9   2   2      384.69      427.19     13.85 o 
  10   2   2     1760.89     1691.48     37.49 o 
  11   2   2      392.70      396.07     39.19 o 
 -11   3   2       54.82       65.96     17.71 o 
 -10   3   2       21.02       45.75     11.99 o 
  -9   3   2      254.46      243.31     14.12 o 
  -8   3   2      161.72      174.87     14.04 o 
  -7   3   2     1823.66     1824.20     20.81 o 
  -6   3   2     3047.23     2973.87     27.07 o 
  -5   3   2      382.82      340.03      6.72 o 
  -4   3   2       26.08       51.89      3.20 o 
  -3   3   2     3220.46     3284.13     24.86 o 
  -2   3   2     6486.46     6772.48     67.32 o 
  -1   3   2      255.73      256.73      4.80 o 
   0   3   2      122.59      182.00      3.54 o 
   1   3   2     7114.20     7401.81     89.68 o 
   2   3   2     6181.84     6607.45     72.16 o 
   3   3   2     3657.62     3855.89     32.46 o 
   4   3   2     1720.77     1717.61     13.99 o 
   5   3   2    13429.09    13510.32     92.12 o 
   6   3   2     1569.04     1439.29     13.60 o 
   7   3   2      134.18      146.92      7.89 o 
   8   3   2      814.78      829.04     17.67 o 
   9   3   2       99.61       76.74     10.69 o 
  10   3   2       28.03       18.08     11.68 o 
  11   3   2      420.53      454.36     41.72 o 
  12   3   2      237.94      287.96     39.97 o 
 -12   4   2      478.82      541.12     39.38 o 
 -11   4   2        3.43      -27.21     23.35 o 
 -10   4   2       31.88       29.00     15.77 o 
  -9   4   2      169.10      181.02     22.52 o 
  -8   4   2       40.65       34.71      8.82 o 
  -7   4   2      132.55      153.05      7.26 o 
  -6   4   2      292.99      287.78      6.73 o 
  -5   4   2      441.06      485.52      6.62 o 
  -4   4   2      146.96      177.23      3.63 o 
  -3   4   2      930.93     1086.17     10.68 o 
  -2   4   2      537.52      626.25      7.84 o 
  -1   4   2     8411.45     8576.94    102.74 o 
   0   4   2       47.46       35.21      1.68 o 
   1   4   2      676.10      732.28     10.73 o 
   2   4   2       69.88       48.68      2.52 o 
   3   4   2     1554.18     1530.90     15.80 o 
   4   4   2        5.79        6.19      2.07 o 
   5   4   2      136.91      157.45      3.78 o 
   6   4   2     1058.73     1068.80     11.44 o 
   7   4   2      526.46      551.59     11.94 o 
   8   4   2       96.99       79.02      8.98 o 
   9   4   2       41.23       41.04     12.89 o 
  10   4   2      463.63      490.86     22.80 o 
  11   4   2       82.21       80.91     25.25 o 
  12   4   2       88.46      111.13     35.58 o 
 -12   5   2       41.80       47.47     25.93 o 
 -11   5   2      358.39      415.65     20.74 o 
 -10   5   2      185.86      148.31     17.61 o 
  -9   5   2      244.91      258.45     14.38 o 
  -8   5   2     1335.80     1251.82     33.62 o 
  -7   5   2      432.69      440.88     13.80 o 
  -6   5   2        3.40        2.82      3.57 o 
  -5   5   2     1136.60     1144.55     13.34 o 
  -4   5   2     1316.60     1223.42     11.70 o 
  -3   5   2       56.53       74.04      2.16 o 
  -2   5   2     1713.12     1756.04     20.67 o 
  -1   5   2      153.90      122.47      2.51 o 
   0   5   2    23884.92    24230.24    197.01 o 
   1   5   2     2656.30     3031.23     31.13 o 
   2   5   2      217.48      178.70      4.61 o 
   3   5   2      121.18      104.39      3.49 o 
   4   5   2       88.47      134.67      3.41 o 
   5   5   2     1077.64     1108.04     10.35 o 
   6   5   2      555.25      549.51      8.53 o 
   7   5   2      146.42      171.21     11.39 o 
   8   5   2       90.46      109.26      8.55 o 
   9   5   2      364.93      380.11     17.73 o 
  10   5   2      152.86      138.39     25.79 o 
  11   5   2      495.43      510.59     41.38 o 
  12   5   2      124.99      112.10     36.95 o 
 -12   6   2       40.43       45.07     19.80 o 
 -11   6   2      315.40      330.73     19.78 o 
 -10   6   2       40.67       45.40     15.49 o 
  -9   6   2       34.98       27.06     10.51 o 
  -8   6   2      593.53      589.59     20.94 o 
  -7   6   2     1008.25     1006.73     23.41 o 
  -6   6   2      474.75      481.57     10.03 o 
  -5   6   2     3156.59     3122.78     42.34 o 
  -4   6   2      349.06      378.48      6.92 o 
  -3   6   2     6107.38     6171.06     47.84 o 
  -2   6   2      820.30      850.96     10.62 o 
  -1   6   2      876.94      951.25      9.94 o 
   0   6   2     2493.05     2855.95     25.68 o 
   1   6   2      613.57      526.98      6.60 o 
   2   6   2     2247.94     2313.44     23.52 o 
   3   6   2     2346.12     2408.33     24.94 o 
   4   6   2      367.70      375.98      5.54 o 
   5   6   2     1086.26     1163.39     11.40 o 
   6   6   2     1717.59     1753.26     20.30 o 
   7   6   2        6.15        9.82      6.98 o 
   8   6   2      233.34      243.04     12.15 o 
   9   6   2      110.12      125.77     13.74 o 
  10   6   2      399.75      384.40     38.36 o 
  11   6   2       63.53       71.78     19.89 o 
  12   6   2      129.86      119.48     32.27 o 
 -12   7   2        9.78       35.52     16.42 o 
 -11   7   2      538.42      527.20     22.77 o 
 -10   7   2      788.30      775.90     32.50 o 
  -9   7   2      549.53      575.34     28.14 o 
  -8   7   2     1006.93      987.19     24.70 o 
  -7   7   2      171.59      193.14     11.37 o 
  -6   7   2     2687.25     2617.64     44.53 o 
  -5   7   2     2415.43     2511.69     28.13 o 
  -4   7   2     5048.27     5016.84     43.49 o 
  -3   7   2      834.19      790.47      9.32 o 
  -2   7   2     3586.71     3484.52     38.75 o 
  -1   7   2       68.25       75.33      2.48 o 
   0   7   2     4354.79     4544.29     40.44 o 
   1   7   2    10301.13    10478.97    109.47 o 
   2   7   2     4651.72     4584.37     44.39 o 
   3   7   2     4517.30     4606.95     45.20 o 
   4   7   2     2309.89     2518.21     21.46 o 
   5   7   2      695.04      698.57     10.15 o 
   6   7   2      522.53      564.02     14.60 o 
   7   7   2     2103.65     2118.03     34.57 o 
   8   7   2     2590.32     2616.73     56.44 o 
   9   7   2     1924.46     1877.70     39.90 o 
  10   7   2        2.44       -7.67     14.82 o 
  11   7   2      368.19      368.08     25.78 o 
  12   7   2       61.60       88.22     22.91 o 
 -12   8   2      230.80      283.02     20.50 o 
 -11   8   2       76.93       72.11     16.25 o 
 -10   8   2       12.61       18.01     13.16 o 
  -9   8   2      733.96      710.59     28.22 o 
  -8   8   2      283.67      295.68     14.84 o 
  -7   8   2     3147.54     3076.12     65.95 o 
  -6   8   2     1345.13     1186.41     25.03 o 
  -5   8   2     3907.51     3956.08     54.34 o 
  -4   8   2        7.29       13.22      2.79 o 
  -3   8   2    11540.19    11951.45    110.02 o 
  -2   8   2     4416.77     4388.94     45.06 o 
  -1   8   2    10165.85    10562.74     82.38 o 
   0   8   2      156.33      159.58      3.24 o 
   1   8   2     1194.85     1229.85     11.69 o 
   2   8   2     2561.74     2940.94     25.84 o 
   3   8   2     2156.43     2252.75     22.34 o 
   4   8   2     5415.25     5323.88     48.85 o 
   5   8   2     2104.57     2031.49     19.00 o 
   6   8   2     3047.94     2945.61     57.79 o 
   7   8   2     1090.62     1055.73     21.81 o 
   8   8   2     1041.09     1048.02     27.15 o 
   9   8   2       22.14       40.19     12.25 o 
  10   8   2      469.91      570.86     29.40 o 
  11   8   2      136.28      170.47     29.10 o 
  12   8   2      809.50      866.16     48.25 o 
 -12   9   2      694.33      747.77     29.04 o 
 -11   9   2      463.97      469.17     28.70 o 
 -10   9   2      488.79      473.02     21.28 o 
  -9   9   2       48.44       38.32     12.89 o 
  -8   9   2     1572.63     1515.03     32.70 o 
  -7   9   2        6.35        9.79      8.85 o 
  -6   9   2     2716.22     2528.75     43.86 o 
  -5   9   2      633.12      660.09     15.39 o 
  -4   9   2     1144.44     1019.44     15.52 o 
  -3   9   2      580.86      579.68      9.08 o 
  -2   9   2     6921.11     6959.93     57.40 o 
  -1   9   2     2719.22     2903.95     23.93 o 
   0   9   2     9343.12     9339.32     77.42 o 
   1   9   2     1950.15     2452.69     21.61 o 
   2   9   2    11275.82    12115.49     90.98 o 
   3   9   2     8208.95     8709.84     77.94 o 
   4   9   2     1500.26     1461.31     19.20 o 
   5   9   2     4170.75     4155.64     61.88 o 
   6   9   2     2875.21     2700.13     41.11 o 
   7   9   2     2094.79     1975.19     38.80 o 
   8   9   2      555.26      564.17     20.74 o 
   9   9   2     1144.44     1128.01     29.82 o 
  10   9   2       39.38       20.38     18.08 o 
  11   9   2     1103.16     1120.75     41.95 o 
  12   9   2        5.34      -16.42     21.56 o 
 -12  10   2        5.07       31.15     21.36 o 
 -11  10   2      680.51      703.27     44.06 o 
 -10  10   2      231.52      225.27     17.56 o 
  -9  10   2      677.73      724.96     24.72 o 
  -8  10   2      799.07      810.77     20.97 o 
  -7  10   2     1230.81     1154.76     26.94 o 
  -6  10   2      178.78      206.03      9.83 o 
  -5  10   2     4061.58     3946.02     54.73 o 
  -4  10   2        2.68        9.35      6.17 o 
  -3  10   2     7817.14     7679.57     71.96 o 
  -2  10   2      483.52      456.25      5.83 o 
  -1  10   2     3964.50     4351.98     36.75 o 
   0  10   2     2103.86     2113.85     18.11 o 
   1  10   2     1281.27     1197.11     14.66 o 
   2  10   2     1411.88     1298.20     11.61 o 
   3  10   2     4219.42     4087.59     34.15 o 
   4  10   2      764.03      818.09     12.50 o 
   5  10   2      425.36      464.62     11.76 o 
   6  10   2      160.24      163.03      9.17 o 
   7  10   2      162.14      174.32     12.32 o 
   8  10   2     5347.10     5041.00     84.00 o 
   9  10   2        4.91       -0.60     12.10 o 
  10  10   2      525.15      473.48     26.60 o 
  11  10   2       87.00       93.53     22.20 o 
 -11  11   2      202.18      220.85     18.88 o 
 -10  11   2      328.71      302.13     19.78 o 
  -9  11   2       20.15       27.98     13.60 o 
  -8  11   2      444.39      435.53     18.53 o 
  -7  11   2      173.67      156.91     10.36 o 
  -6  11   2     2594.22     2436.74     37.88 o 
  -5  11   2       33.03       38.90      7.03 o 
  -4  11   2       34.78       39.20      6.34 o 
  -3  11   2       18.26       30.03      3.82 o 
  -2  11   2     3419.43     3473.90     30.30 o 
  -1  11   2     2169.56     2213.41     19.93 o 
   0  11   2     2823.92     2860.18     21.87 o 
   1  11   2      267.59      281.71      4.75 o 
   2  11   2      808.32      760.93      8.50 o 
   3  11   2     3667.41     3726.95     33.06 o 
   4  11   2      447.78      473.19     15.36 o 
   5  11   2     1429.05     1344.31     28.13 o 
   6  11   2     1199.11     1123.38     26.61 o 
   7  11   2      210.32      229.56     14.34 o 
   8  11   2      480.30      477.12     20.05 o 
   9  11   2      987.07      919.75     35.77 o 
  10  11   2       85.39       95.59     20.07 o 
  11  11   2      374.99      405.31     28.19 o 
 -11  12   2        4.43       -8.70     14.68 o 
 -10  12   2       15.81        7.98     14.66 o 
  -9  12   2      138.40      122.40     18.41 o 
  -8  12   2      120.20      109.72     13.60 o 
  -7  12   2      684.32      708.39     18.49 o 
  -6  12   2        5.03        2.87      9.74 o 
  -5  12   2       50.65       60.89      9.08 o 
  -4  12   2        7.07       12.20      6.03 o 
  -3  12   2       25.20       44.46      4.55 o 
  -2  12   2      998.78      879.17     10.00 o 
  -1  12   2     5048.01     5270.64     44.49 o 
   0  12   2      203.75      206.89      3.79 o 
   1  12   2        5.41        9.22      2.23 o 
   2  12   2        5.90        8.10      2.00 o 
   3  12   2       13.97        3.99      3.67 o 
   4  12   2     1170.64     1115.68     21.73 o 
   5  12   2      389.06      390.33     15.28 o 
   6  12   2       15.65       -3.82     10.28 o 
   7  12   2        1.93       18.50     39.63 o 
   8  12   2       69.78       61.20     15.53 o 
   9  12   2       47.50       55.72     18.47 o 
  10  12   2      249.36      271.71     25.25 o 
  11  12   2        2.72       -4.29     21.17 o 
 -11  13   2        3.84      -30.65     15.33 o 
 -10  13   2       16.11       28.68     14.80 o 
  -9  13   2       35.32       16.00     13.78 o 
  -8  13   2      294.35      238.22     15.50 o 
  -7  13   2        3.62       -8.17      9.78 o 
  -6  13   2       80.97       87.56     10.72 o 
  -5  13   2       40.11       38.33     10.44 o 
  -4  13   2        2.77       25.08      7.37 o 
  -3  13   2        3.50        8.77      3.92 o 
  -2  13   2      121.71      115.61      3.88 o 
  -1  13   2       45.42       60.60      4.42 o 
   0  13   2      530.73      604.74      6.54 o 
   1  13   2      349.75      331.50      5.62 o 
   2  13   2      157.69      162.77      3.93 o 
   3  13   2      479.36      495.64     10.30 o 
   4  13   2       65.34       81.98     11.03 o 
   5  13   2      163.24      159.76     13.97 o 
   6  13   2       14.02       18.72     11.62 o 
   7  13   2        1.20       -3.81     13.05 o 
   8  13   2       43.30       37.93     18.72 o 
   9  13   2        2.36       -8.04     24.18 o 
  10  13   2       66.62       65.31     19.96 o 
  11  13   2        1.48       -2.85     21.51 o 
 -11  14   2        9.17      -10.69     17.18 o 
 -10  14   2      146.01      123.23     17.44 o 
  -9  14   2       58.11       58.59     14.13 o 
  -8  14   2       13.56        3.19     11.72 o 
  -7  14   2       29.41       41.07     11.41 o 
  -6  14   2      238.23      227.53     13.33 o 
  -5  14   2      679.96      608.40     20.88 o 
  -4  14   2       96.22       86.77      9.33 o 
  -3  14   2      170.10      190.98      7.38 o 
  -2  14   2      630.84      606.82      9.67 o 
  -1  14   2     2853.80     2789.29     25.00 o 
   0  14   2     3408.81     3630.40     26.83 o 
   1  14   2      316.74      319.28      5.52 o 
   2  14   2      188.88      189.38      7.08 o 
   3  14   2      385.77      342.06     10.01 o 
   4  14   2      320.59      312.25     16.23 o 
   5  14   2       81.11       79.78     12.80 o 
   6  14   2      123.29      135.03     15.53 o 
   7  14   2      585.21      584.16     26.42 o 
   8  14   2        9.33        6.50     14.70 o 
   9  14   2      350.45      339.33     24.83 o 
  10  14   2      176.31      148.68     23.64 o 
  11  14   2       14.09       -1.28     21.45 o 
 -11  15   2      119.66       75.04     23.37 o 
 -10  15   2      489.40      516.14     24.78 o 
  -9  15   2      299.17      290.62     19.88 o 
  -8  15   2       73.14       69.07     20.03 o 
  -7  15   2      145.53      136.40     14.40 o 
  -6  15   2      991.31      960.53     25.69 o 
  -5  15   2      264.15      299.87     15.24 o 
  -4  15   2     1224.66     1197.37     22.38 o 
  -3  15   2       67.93       86.78      5.43 o 
  -2  15   2      324.65      330.27      7.51 o 
  -1  15   2      145.44      181.13      4.78 o 
   0  15   2     4261.66     4392.03     34.78 o 
   1  15   2      527.67      494.19      7.36 o 
   2  15   2     2021.73     1980.01     20.00 o 
   3  15   2      271.61      254.48      8.97 o 
   4  15   2     1773.15     1690.31     32.55 o 
   5  15   2       73.56       77.60     13.21 o 
   6  15   2      172.92      168.75     16.57 o 
   7  15   2      734.03      801.40     30.73 o 
   8  15   2       34.51       34.36     16.22 o 
   9  15   2      687.05      632.68     32.34 o 
  10  15   2        6.36        2.91     20.96 o 
 -10  16   2       67.34      109.96     17.08 o 
  -9  16   2      249.09      246.08     37.44 o 
  -8  16   2       24.72       25.69     13.72 o 
  -7  16   2     1101.99      997.13     28.79 o 
  -6  16   2      524.52      500.21     30.89 o 
  -5  16   2     1494.16     1485.08     31.75 o 
  -4  16   2       23.86       28.41      8.04 o 
  -3  16   2     3318.72     3357.31     42.87 o 
  -2  16   2      306.66      341.49      8.00 o 
  -1  16   2     1377.59     1324.50     15.28 o 
   0  16   2      723.20      724.36     12.75 o 
   1  16   2     1160.52     1158.62     12.86 o 
   2  16   2     1244.51     1215.27     14.04 o 
   3  16   2      800.35      830.62     20.36 o 
   4  16   2     1305.16     1274.31     45.92 o 
   5  16   2      666.05      612.29     26.13 o 
   6  16   2     2193.33     2161.09     52.96 o 
   7  16   2      542.97      453.74     29.24 o 
   8  16   2      391.69      350.18     24.23 o 
   9  16   2       92.35       78.87     20.01 o 
  10  16   2      223.94      284.48     26.51 o 
 -10  17   2      108.51      102.99     19.34 o 
  -9  17   2        8.24        5.25     15.05 o 
  -8  17   2     1293.91     1230.86     32.84 o 
  -7  17   2       23.76       27.71     12.88 o 
  -6  17   2     1755.03     1699.38     49.67 o 
  -5  17   2      138.46      151.53     15.59 o 
  -4  17   2     2287.50     2337.07     29.57 o 
  -3  17   2        3.02       11.21      6.69 o 
  -2  17   2     2023.97     1987.94     22.97 o 
  -1  17   2       30.81       34.96      4.68 o 
   0  17   2     3795.53     3813.58     42.43 o 
   1  17   2       12.42       22.91      4.38 o 
   2  17   2     1102.43     1112.68     14.25 o 
   3  17   2      857.88      881.94     16.83 o 
   4  17   2      145.87      130.14     11.03 o 
   5  17   2     2400.38     2305.89     53.78 o 
   6  17   2      904.45      861.61     31.66 o 
   7  17   2      765.42      737.00     31.45 o 
   8  17   2       20.84       38.40     18.29 o 
   9  17   2      632.78      583.45     33.39 o 
  10  17   2       77.73       99.78     19.49 o 
 -10  18   2      282.32      241.82     21.77 o 
  -9  18   2       68.95       52.87     16.50 o 
  -8  18   2      168.53      205.87     17.47 o 
  -7  18   2      662.07      631.46     24.47 o 
  -6  18   2      265.70      257.38     16.53 o 
  -5  18   2     1446.45     1411.80     32.37 o 
  -4  18   2      199.64      207.48      9.66 o 
  -3  18   2     3262.50     3167.92     45.74 o 
  -2  18   2       20.49       20.20      5.05 o 
  -1  18   2      383.22      360.73     17.67 o 
   0  18   2      815.09      828.60     16.67 o 
   1  18   2     1065.10     1010.95     14.55 o 
   2  18   2     1621.40     1586.80     20.76 o 
   3  18   2     2397.56     2375.69     33.10 o 
   4  18   2      463.62      483.75     13.51 o 
   5  18   2      588.97      570.39     22.19 o 
   6  18   2     1289.86     1274.61     38.44 o 
   7  18   2       78.88       76.05     17.71 o 
   8  18   2      736.88      737.37     28.01 o 
   9  18   2       15.11       14.74     17.32 o 
  10  18   2      188.26      147.49     20.61 o 
  -9  19   2       77.25      116.81     29.62 o 
  -8  19   2      145.57      154.56     17.26 o 
  -7  19   2      142.79      130.27     16.56 o 
  -6  19   2      519.68      539.57     26.79 o 
  -5  19   2        0.50       -4.87     11.14 o 
  -4  19   2      556.55      515.24     15.75 o 
  -3  19   2       10.40        5.69      7.74 o 
  -2  19   2     1305.17     1372.76     21.26 o 
  -1  19   2      715.65      729.18     14.57 o 
   0  19   2     3457.46     3423.02     48.03 o 
   1  19   2      314.81      343.22      9.64 o 
   2  19   2      534.68      514.07     10.77 o 
   3  19   2      977.71      939.83     18.33 o 
   4  19   2      428.48      391.00     12.80 o 
   5  19   2      163.56      164.03     17.29 o 
   6  19   2      218.80      198.09     15.76 o 
   7  19   2      233.24      292.22     21.59 o 
   8  19   2       75.31       59.32     16.42 o 
   9  19   2      399.56      450.51     24.06 o 
  -9  20   2       25.22       35.83     17.07 o 
  -8  20   2      165.27      175.86     18.30 o 
  -7  20   2      788.05      787.86     27.84 o 
  -6  20   2      285.76      273.23     19.14 o 
  -5  20   2      161.06      162.33     14.60 o 
  -4  20   2       21.77       18.52      8.43 o 
  -3  20   2      194.70      207.40     11.03 o 
  -2  20   2      711.43      685.73     18.00 o 
  -1  20   2      292.65      269.70      9.48 o 
   0  20   2       88.64       84.46      8.16 o 
   1  20   2       79.79       72.62      7.73 o 
   2  20   2      109.43      108.29      7.02 o 
   3  20   2      250.01      252.65     19.17 o 
   4  20   2      636.74      601.66     15.97 o 
   5  20   2      332.50      323.79     17.44 o 
   6  20   2      891.06      913.51     27.84 o 
   7  20   2        0.80        0.01     24.98 o 
   8  20   2       14.45       -2.04     15.49 o 
   9  20   2        8.58        1.30     26.34 o 
  -9  21   2       10.11       15.71     17.93 o 
  -8  21   2        6.53        4.77     14.82 o 
  -7  21   2       65.48       46.47     19.49 o 
  -6  21   2       81.13       93.45     15.80 o 
  -5  21   2       11.03       28.45     11.85 o 
  -4  21   2       78.67       95.24     10.01 o 
  -3  21   2      496.12      487.84     21.58 o 
  -2  21   2      199.80      215.14     12.69 o 
  -1  21   2       88.48       79.97      7.75 o 
   0  21   2     1454.39     1435.77     34.16 o 
   1  21   2      268.90      313.07     15.36 o 
   2  21   2      103.51      123.79      8.45 o 
   3  21   2       90.79       86.53      8.09 o 
   4  21   2       79.75       83.21     10.15 o 
   5  21   2      211.44      223.46     13.59 o 
   6  21   2        0.09        1.61     20.99 o 
   7  21   2       36.42       61.95     16.70 o 
   8  21   2       67.82      103.37     25.83 o 
  -8  22   2       66.56       69.58     17.72 o 
  -7  22   2        0.74       -2.36     20.17 o 
  -6  22   2      276.84      264.71     39.04 o 
  -5  22   2        0.30       18.39     12.59 o 
  -4  22   2       57.76       79.08     10.44 o 
  -3  22   2       27.99       35.88     11.35 o 
  -2  22   2        3.74        9.07      7.87 o 
  -1  22   2      619.93      651.86     15.05 o 
   0  22   2      347.39      349.72     12.55 o 
   1  22   2       67.44       64.59      8.50 o 
   2  22   2      412.37      450.82     21.68 o 
   3  22   2      370.03      388.10     13.43 o 
   4  22   2       28.49       23.63      8.40 o 
   5  22   2        0.91        3.60     10.96 o 
   6  22   2        0.78        0.11     14.92 o 
   7  22   2      738.29      777.63     29.84 o 
   8  22   2       14.35       31.03     18.19 o 
  -8  23   2       24.67       14.00     19.93 o 
  -7  23   2      241.78      238.32     23.34 o 
  -6  23   2      487.81      496.44     51.32 o 
  -5  23   2       60.47       74.88     11.55 o 
  -4  23   2      592.87      599.26     21.65 o 
  -3  23   2       26.24       11.08     11.81 o 
  -2  23   2       50.85       35.23     11.67 o 
  -1  23   2      195.21      202.76      9.84 o 
   0  23   2       28.41       31.81      8.95 o 
   1  23   2      234.89      239.61     11.10 o 
   2  23   2      454.41      404.47     20.94 o 
   3  23   2      133.55      173.01     17.28 o 
   4  23   2      698.55      757.73     34.13 o 
   5  23   2      546.72      527.72     15.32 o 
   6  23   2      366.92      430.75     36.09 o 
   7  23   2      123.07      136.24     18.38 o 
   8  23   2       65.02       69.00     19.17 o 
  -7  24   2      114.30      101.04     20.79 o 
  -6  24   2       50.68       33.28     24.27 o 
  -5  24   2        9.77        6.25     13.03 o 
  -4  24   2      171.62      199.41     15.50 o 
  -3  24   2      341.31      345.37     17.07 o 
  -2  24   2        8.22        8.04     14.69 o 
  -1  24   2     1606.96     1569.34     27.41 o 
   0  24   2      678.24      615.68     16.99 o 
   1  24   2     1368.73     1370.82     25.10 o 
   2  24   2      607.31      590.85     25.63 o 
   3  24   2       20.65        8.75     27.54 o 
   4  24   2        8.64        1.12      9.97 o 
   5  24   2      127.79      119.86     11.09 o 
   6  24   2       14.61       44.48     16.55 o 
   7  24   2       36.03       50.94     17.88 o 
  -7  25   2       85.97      107.45     20.71 o 
  -6  25   2      619.51      624.05     25.80 o 
  -5  25   2      483.31      491.92     22.72 o 
  -4  25   2     1055.83     1092.65     28.95 o 
  -3  25   2      600.67      584.10     22.54 o 
  -2  25   2       37.81       21.09     14.79 o 
  -1  25   2      157.61      169.72     15.14 o 
   0  25   2      250.39      262.89     12.58 o 
   1  25   2      463.00      506.96     16.08 o 
   2  25   2      974.79      984.91     32.20 o 
   3  25   2       88.29      106.69     24.47 o 
   4  25   2      505.67      506.82     21.74 o 
   5  25   2     1609.11     1671.86     32.92 o 
   6  25   2       39.58       28.03     13.90 o 
  -6  26   2      109.04       90.02     21.42 o 
  -5  26   2      167.51      173.04     17.07 o 
  -4  26   2       24.38       31.38     14.09 o 
  -3  26   2      325.66      300.07     17.84 o 
  -2  26   2       37.72       29.97     15.69 o 
  -1  26   2     1157.03     1225.02     47.65 o 
   0  26   2      833.24      878.37     20.60 o 
   1  26   2      534.40      549.25     19.82 o 
   2  26   2     1365.37     1390.16     39.41 o 
   3  26   2       30.84       31.32     16.57 o 
   4  26   2       37.75       30.42     17.14 o 
   5  26   2      103.13      140.46     14.56 o 
   6  26   2       48.24       30.02     14.84 o 
  -5  27   2        0.14        3.16     14.80 o 
  -4  27   2      978.63      981.73     29.43 o 
  -3  27   2      263.04      247.57     20.66 o 
  -2  27   2       31.43       27.57     16.08 o 
  -1  27   2       96.43       86.38     16.35 o 
   0  27   2      110.29      126.70     12.56 o 
   1  27   2        4.42        5.10     15.24 o 
   2  27   2      371.90      372.49     22.19 o 
   3  27   2       17.20       -4.21     17.89 o 
   4  27   2      512.09      519.78     83.30 o 
   5  27   2      516.96      548.83     28.78 o 
  -4  28   2       54.02       97.68     16.74 o 
  -3  28   2      114.79      143.27     27.00 o 
  -2  28   2        7.73       15.80     16.70 o 
  -1  28   2      850.50      887.38     71.50 o 
   0  28   2      124.78      103.12     11.49 o 
   1  28   2       74.36       80.19     17.19 o 
   2  28   2      233.31      235.98     20.55 o 
   3  28   2        7.45        1.95     17.54 o 
   4  28   2       72.68       76.32     19.06 o 
  -3  29   2        0.46      -11.84     18.47 o 
  -2  29   2        4.69       14.58     17.06 o 
  -1  29   2        0.34        0.28     16.17 o 
   0  29   2        6.08       -1.66     14.36 o 
   1  29   2      141.30      132.09     31.58 o 
   2  29   2       88.67      124.32     19.46 o 
   3  29   2        2.48      -10.83     17.47 o 
 -11   1   3       18.07       22.69     13.55 o 
 -10   1   3        5.19       -6.73      9.74 o 
  -9   1   3      898.56      885.37     20.49 o 
  -8   1   3      220.10      200.01     11.87 o 
  -7   1   3      177.63      155.34      5.87 o 
  -6   1   3     1688.24     1745.81     18.64 o 
  -5   1   3      510.83      699.85      8.79 o 
  -4   1   3      103.20      173.97      4.83 o 
  -3   1   3     2133.89     2129.00     24.69 o 
  -2   1   3     5684.96     6172.16     65.41 o 
  -1   1   3      102.81       63.90      2.83 o 
   0   1   3     2781.62     2942.93     42.03 o 
   1   1   3       14.90       28.49      1.96 o 
   2   1   3        9.25       21.24      1.91 o 
   3   1   3       77.54       81.37      4.08 o 
   4   1   3     3288.92     3615.75     28.46 o 
   5   1   3     4710.75     4609.84     34.74 o 
   6   1   3       26.52       43.98      3.62 o 
   7   1   3       69.54       77.84      5.38 o 
   8   1   3       18.10       26.84      6.42 o 
   9   1   3       23.62       18.78      8.40 o 
  10   1   3      198.70      223.08     14.45 o 
  11   1   3       36.09       81.20     31.88 o 
 -11   2   3      530.27      549.51     23.28 o 
 -10   2   3        6.15       12.08     11.58 o 
  -9   2   3      781.34      812.43     19.42 o 
  -8   2   3       81.16      102.52      8.61 o 
  -7   2   3      519.95      566.04     11.09 o 
  -6   2   3     1824.58     1789.13     19.13 o 
  -5   2   3      708.01      711.72      8.04 o 
  -4   2   3     9795.28     9959.29     75.85 o 
  -3   2   3     2916.98     2849.83     32.64 o 
  -2   2   3       40.96       64.35      2.98 o 
  -1   2   3     1366.77     1319.21     19.72 o 
   0   2   3     8386.53     8186.81     99.04 o 
   1   2   3     2285.81     2358.57     25.76 o 
   2   2   3     3508.03     3639.81     36.70 o 
   3   2   3      327.09      355.86      5.24 o 
   4   2   3     2247.26     2407.18     20.54 o 
   5   2   3     1028.64     1098.01     11.94 o 
   6   2   3      282.45      296.29      6.13 o 
   7   2   3      787.02      763.82     12.27 o 
   8   2   3     1631.87     1609.95     26.29 o 
   9   2   3      366.37      386.37     13.71 o 
  10   2   3      325.70      333.63     16.42 o 
  11   2   3      269.77      210.17     36.26 o 
  12   2   3       15.76      -24.27     30.90 o 
 -12   3   3      474.09      448.51     41.14 o 
 -11   3   3       27.11       21.35     16.97 o 
 -10   3   3     1077.78     1081.66     22.14 o 
  -9   3   3      196.59      200.97     13.65 o 
  -8   3   3      166.00      183.08     10.16 o 
  -7   3   3      431.97      448.72     11.51 o 
  -6   3   3     1439.46     1254.16     14.47 o 
  -5   3   3     2834.88     2584.78     22.92 o 
  -4   3   3       16.18       40.48      2.34 o 
  -3   3   3     4248.44     4223.98     36.09 o 
  -2   3   3     4737.91     4839.08     48.87 o 
  -1   3   3    15387.37    16860.67    173.41 o 
   0   3   3      155.54      183.29      5.09 o 
   1   3   3    11000.06    11483.45    109.49 o 
   2   3   3       11.65       31.41      3.17 o 
   3   3   3    24430.21    25858.78    203.89 o 
   4   3   3        6.40       14.30      2.35 o 
   5   3   3     4307.17     4308.35     33.49 o 
   6   3   3     1047.35     1086.73     11.94 o 
   7   3   3     1271.46     1280.70     18.30 o 
   8   3   3     1123.32     1111.25     21.23 o 
   9   3   3      803.08      818.39     19.13 o 
  10   3   3      186.84      215.00     16.25 o 
  11   3   3      286.96      290.49     38.80 o 
  12   3   3       39.93       44.94     34.90 o 
 -12   4   3       41.66       26.15     19.16 o 
 -11   4   3      332.76      345.90     22.86 o 
 -10   4   3      283.90      287.60     14.83 o 
  -9   4   3     1676.92     1546.96     44.41 o 
  -8   4   3      859.43      865.60     19.37 o 
  -7   4   3     1807.25     1729.41     27.82 o 
  -6   4   3     1740.15     1708.45     17.17 o 
  -5   4   3     3288.85     3284.51     28.34 o 
  -4   4   3     3687.69     3916.86     32.62 o 
  -3   4   3       78.42       94.62      2.79 o 
  -2   4   3    15621.32    15830.56    168.55 o 
  -1   4   3     1066.79     1090.96     10.74 o 
   0   4   3     9262.11     9654.10     83.37 o 
   1   4   3      640.85      707.56     10.87 o 
   2   4   3      855.36      815.37     10.93 o 
   3   4   3     1894.58     1796.12     17.62 o 
   4   4   3     9064.87     9054.81     70.73 o 
   5   4   3      866.14      886.33      9.39 o 
   6   4   3     2337.42     2404.77     24.65 o 
   7   4   3       26.13       45.86      5.60 o 
   8   4   3     4168.61     4250.99     55.48 o 
   9   4   3     2788.28     2776.84     40.28 o 
  10   4   3      666.67      728.33     31.64 o 
  11   4   3     1017.30      983.58     59.46 o 
  12   4   3      322.04      404.16     45.52 o 
 -12   5   3      383.15      418.14     26.66 o 
 -11   5   3      238.86      245.28     30.56 o 
 -10   5   3      621.52      581.42     19.33 o 
  -9   5   3      576.57      598.70     18.51 o 
  -8   5   3      784.10      800.00     22.08 o 
  -7   5   3     1616.20     1608.36     26.68 o 
  -6   5   3     2496.75     2405.53     25.52 o 
  -5   5   3     1670.33     1609.07     19.49 o 
  -4   5   3      736.06      646.04      7.49 o 
  -3   5   3     4691.17     4486.54     43.06 o 
  -2   5   3     3547.12     3691.16     35.53 o 
  -1   5   3    19429.69    20186.01    172.19 o 
   0   5   3      459.97      526.41      7.26 o 
   1   5   3     4096.96     4229.37     43.19 o 
   2   5   3       29.05       34.74      5.20 o 
   3   5   3    18083.38    18995.98    166.27 o 
   4   5   3      118.87      131.05      3.76 o 
   5   5   3     5965.06     6021.67     47.92 o 
   6   5   3      348.90      338.39      7.76 o 
   7   5   3     2350.88     2308.99     37.01 o 
   8   5   3     3176.32     3076.41     55.38 o 
   9   5   3      440.31      452.46     22.39 o 
  10   5   3      151.11      169.27     19.96 o 
  11   5   3      149.04      148.10     30.51 o 
  12   5   3       25.57      -16.57     34.12 o 
 -12   6   3       14.00       12.45     18.87 o 
 -11   6   3     1188.38     1175.06     38.20 o 
 -10   6   3      176.49      217.84     16.49 o 
  -9   6   3     1475.84     1506.23     28.97 o 
  -8   6   3       44.54       49.24      8.91 o 
  -7   6   3      469.33      515.44     15.16 o 
  -6   6   3     2950.18     2861.06     41.56 o 
  -5   6   3     1087.35     1137.82     12.75 o 
  -4   6   3     3191.98     3044.73     27.57 o 
  -3   6   3     4911.89     4863.76     46.62 o 
  -2   6   3     1071.01     1055.06     13.73 o 
  -1   6   3        6.99       23.78      1.86 o 
   0   6   3    14022.17    13745.23    118.38 o 
   1   6   3      348.15      257.12      4.15 o 
   2   6   3     6007.21     5883.95     60.68 o 
   3   6   3        6.94       33.94      2.79 o 
   4   6   3     1652.54     1650.85     16.28 o 
   5   6   3        6.96        8.78      2.26 o 
   6   6   3      198.93      202.90      6.91 o 
   7   6   3     2881.33     2690.29     50.85 o 
   8   6   3     2687.53     2658.67     38.14 o 
   9   6   3     1422.62     1380.36     32.78 o 
  10   6   3      730.11      697.76     32.25 o 
  11   6   3      417.53      456.41     43.43 o 
  12   6   3        7.14       31.58     36.46 o 
 -12   7   3       64.22       44.26     26.81 o 
 -11   7   3        0.56        9.73     14.06 o 
 -10   7   3       13.11       -2.07     12.91 o 
  -9   7   3      110.70       99.30     11.13 o 
  -8   7   3      186.82      182.77     17.73 o 
  -7   7   3       10.57        5.50      7.34 o 
  -6   7   3     5399.33     5065.59     68.65 o 
  -5   7   3      785.87      771.14     12.99 o 
  -4   7   3      958.21     1135.61     12.15 o 
  -3   7   3     4428.91     4648.66     44.77 o 
  -2   7   3       12.12       26.55      2.27 o 
  -1   7   3     2309.85     2342.76     18.49 o 
   0   7   3     4369.01     4672.24     39.33 o 
   1   7   3     3243.55     3494.04     29.97 o 
   2   7   3      311.15      394.12      6.63 o 
   3   7   3     6343.25     6228.73     60.34 o 
   4   7   3      311.55      285.96      6.49 o 
   5   7   3     7236.37     7011.81     61.25 o 
   6   7   3      593.03      582.18     17.93 o 
   7   7   3      779.95      752.84     16.39 o 
   8   7   3        7.30       17.91      8.70 o 
   9   7   3      155.29      136.97     14.05 o 
  10   7   3      117.45      108.01     18.83 o 
  11   7   3      231.31      279.85     41.87 o 
  12   7   3       19.33        9.57     33.39 o 
 -12   8   3      476.34      553.29     24.96 o 
 -11   8   3      144.72      123.92     17.30 o 
 -10   8   3      174.02      185.14     16.09 o 
  -9   8   3      159.90      149.16     17.57 o 
  -8   8   3      105.79      111.31     10.54 o 
  -7   8   3       77.62       64.50      8.18 o 
  -6   8   3      177.54      179.03      9.27 o 
  -5   8   3       52.75       48.12      5.81 o 
  -4   8   3       21.88       13.01      2.41 o 
  -3   8   3      617.77      656.55      9.87 o 
  -2   8   3       85.50       56.29      2.05 o 
  -1   8   3     2173.77     2374.61     18.88 o 
   0   8   3      445.81      428.27      5.60 o 
   1   8   3     1166.74     1432.03     13.62 o 
   2   8   3       11.61        6.68      1.83 o 
   3   8   3     1919.44     1888.15     20.85 o 
   4   8   3       41.51       56.54      3.71 o 
   5   8   3       36.30       44.12      3.88 o 
   6   8   3      241.37      241.12     12.47 o 
   7   8   3       15.12        9.61      7.57 o 
   8   8   3      781.54      669.60     22.27 o 
   9   8   3      214.32      269.29     16.83 o 
  10   8   3       82.20       85.50     18.75 o 
  11   8   3      289.88      291.89     38.70 o 
  12   8   3        2.71      -13.16     20.95 o 
 -12   9   3        9.10       14.39     17.07 o 
 -11   9   3       16.48       24.00     15.57 o 
 -10   9   3        4.03       -6.80     15.91 o 
  -9   9   3      790.66      721.55     26.42 o 
  -8   9   3        1.54       13.59      9.77 o 
  -7   9   3      165.25      154.32      9.83 o 
  -6   9   3       61.03       80.64      8.02 o 
  -5   9   3     1147.18     1044.74     19.60 o 
  -4   9   3       36.69       46.42      3.91 o 
  -3   9   3       67.29       88.33      5.66 o 
  -2   9   3       13.17       10.30      2.89 o 
  -1   9   3     3762.59     3675.98     30.01 o 
   0   9   3     9619.14    10864.42     85.06 o 
   1   9   3     1221.34     1372.76     12.71 o 
   2   9   3     1551.70     1557.85     14.30 o 
   3   9   3     1458.43     1683.85     16.04 o 
   4   9   3     1111.63     1121.69     14.28 o 
   5   9   3      154.84      144.94      7.38 o 
   6   9   3      257.16      238.13      9.28 o 
   7   9   3      607.74      587.21     17.43 o 
   8   9   3        4.33       -5.52     10.40 o 
   9   9   3      261.38      250.02     16.91 o 
  10   9   3      772.99      801.84     33.39 o 
  11   9   3        0.44       -4.60     19.51 o 
 -12  10   3       88.24       81.96     18.51 o 
 -11  10   3        3.08      -21.69     15.40 o 
 -10  10   3        1.14      -12.22     14.16 o 
  -9  10   3        7.53        4.03     21.82 o 
  -8  10   3       59.84       61.16     10.46 o 
  -7  10   3     1649.86     1607.20     28.80 o 
  -6  10   3      993.68      990.07     20.47 o 
  -5  10   3     1161.90     1094.75     20.92 o 
  -4  10   3     2644.16     2604.04     34.69 o 
  -3  10   3      355.99      399.63      6.89 o 
  -2  10   3     1019.57      975.69      9.32 o 
  -1  10   3      865.86      918.64      9.17 o 
   0  10   3       87.27      102.66      3.35 o 
   1  10   3       99.04       73.17      2.93 o 
   2  10   3     3262.42     3281.59     26.28 o 
   3  10   3      127.02      149.84      4.06 o 
   4  10   3     2116.00     2201.04     24.20 o 
   5  10   3      742.85      718.27     14.77 o 
   6  10   3     2472.56     2459.99     38.88 o 
   7  10   3      508.13      461.33     18.26 o 
   8  10   3        9.02       11.84     17.54 o 
   9  10   3      353.24      382.33     23.84 o 
  10  10   3      227.53      221.51     23.04 o 
  11  10   3        4.04       -5.93     20.11 o 
 -11  11   3        1.32       -8.73     16.04 o 
 -10  11   3     1437.21     1406.92     36.14 o 
  -9  11   3      443.00      450.73     19.82 o 
  -8  11   3      132.21      128.25     16.19 o 
  -7  11   3     1916.53     1805.15     31.56 o 
  -6  11   3      940.17      901.96     19.65 o 
  -5  11   3      693.59      661.67     16.00 o 
  -4  11   3     1760.60     1780.91     29.16 o 
  -3  11   3      123.41      131.10      4.92 o 
  -2  11   3     2653.44     2732.34     27.13 o 
  -1  11   3     5534.37     5782.25     46.46 o 
   0  11   3       13.11       12.08      2.21 o 
   1  11   3     7004.82     7015.48     53.71 o 
   2  11   3     1549.92     1663.84     15.72 o 
   3  11   3     1492.83     1475.55     18.91 o 
   4  11   3      206.58      211.03      7.78 o 
   5  11   3      251.79      270.71      9.59 o 
   6  11   3      110.53      138.96     11.79 o 
   7  11   3     4138.67     3908.67     67.34 o 
   8  11   3     1171.40     1092.99     29.21 o 
   9  11   3     1009.68     1002.45     35.87 o 
  10  11   3      551.64      499.93     29.42 o 
  11  11   3        3.46       21.44     19.26 o 
 -11  12   3       58.98       67.62     17.45 o 
 -10  12   3       53.51       89.21     16.63 o 
  -9  12   3      224.95      218.21     16.15 o 
  -8  12   3       29.40       45.34     10.38 o 
  -7  12   3     4583.93     4224.75     60.90 o 
  -6  12   3      842.26      809.74     19.34 o 
  -5  12   3     1848.43     1748.00     33.93 o 
  -4  12   3     7680.81     7522.23    114.00 o 
  -3  12   3     1665.60     1631.16     19.52 o 
  -2  12   3     5511.40     5763.55     51.25 o 
  -1  12   3       61.08       80.23      3.05 o 
   0  12   3      130.95      145.06      3.44 o 
   1  12   3     1434.77     1385.12     12.80 o 
   2  12   3     4112.84     4235.05     37.12 o 
   3  12   3        5.31       -0.67      3.65 o 
   4  12   3     8089.40     7517.40     99.74 o 
   5  12   3     1877.22     1834.16     30.99 o 
   6  12   3     3114.07     2890.25     51.81 o 
   7  12   3      167.83      171.54     13.69 o 
   8  12   3       16.62        4.04     11.43 o 
   9  12   3      152.21      145.37     20.77 o 
  10  12   3      388.96      455.18     29.12 o 
  11  12   3      303.62      357.76     28.24 o 
 -11  13   3        2.02        1.58     18.63 o 
 -10  13   3      325.31      293.22     19.91 o 
  -9  13   3     1763.89     1725.33     39.68 o 
  -8  13   3      239.80      266.32     14.09 o 
  -7  13   3     1857.50     1806.12     32.36 o 
  -6  13   3      119.60      129.60     11.78 o 
  -5  13   3       31.91       42.62      9.09 o 
  -4  13   3     2066.97     2008.08     37.32 o 
  -3  13   3     2818.15     2784.51     37.24 o 
  -2  13   3     5759.66     5716.96     56.66 o 
  -1  13   3    12998.39    13077.19    107.11 o 
   0  13   3     1741.23     1917.26     15.30 o 
   1  13   3     5476.47     5559.69     43.40 o 
   2  13   3     2408.19     2531.31     21.38 o 
   3  13   3      872.65      963.64     14.16 o 
   4  13   3     1204.72     1075.35     28.80 o 
   5  13   3     1979.08     1953.34     32.87 o 
   6  13   3      190.44      202.48     13.14 o 
   7  13   3     1083.34     1070.76     28.18 o 
   8  13   3      787.27      724.52     31.20 o 
   9  13   3      943.70      838.61     62.34 o 
  10  13   3     1624.48     1645.35     50.24 o 
  11  13   3        6.33       -2.60     20.37 o 
 -11  14   3      235.37      234.70     26.71 o 
 -10  14   3       32.87       37.42     16.58 o 
  -9  14   3      201.35      210.17     18.02 o 
  -8  14   3      127.37      141.06     14.20 o 
  -7  14   3     1755.96     1617.89     35.07 o 
  -6  14   3     1829.37     1742.25     35.64 o 
  -5  14   3     1097.87     1043.25     24.84 o 
  -4  14   3     4099.49     4022.64     56.13 o 
  -3  14   3     2939.12     2975.48     38.42 o 
  -2  14   3     1071.50     1039.06     13.58 o 
  -1  14   3     1155.45     1241.87     18.94 o 
   0  14   3      568.70      520.99      6.36 o 
   1  14   3        0.07        3.53      2.85 o 
   2  14   3     7142.77     7128.40     62.64 o 
   3  14   3      377.11      409.55      9.46 o 
   4  14   3     2417.18     2511.42     54.43 o 
   5  14   3     1591.88     1555.45     39.77 o 
   6  14   3     1146.01     1066.32     34.00 o 
   7  14   3     2452.32     2345.72     58.34 o 
   8  14   3      472.81      495.29     36.17 o 
   9  14   3       21.71       68.52     19.50 o 
  10  14   3      103.72       71.47     21.66 o 
  11  14   3       21.62       31.22     23.09 o 
 -11  15   3       40.19       49.43     18.55 o 
 -10  15   3      773.66      781.49     30.12 o 
  -9  15   3      690.25      654.15     25.15 o 
  -8  15   3       39.48       36.91     14.07 o 
  -7  15   3      584.37      559.25     21.62 o 
  -6  15   3      105.00       95.59     12.23 o 
  -5  15   3       55.85       55.25     10.17 o 
  -4  15   3        7.92       11.19      6.75 o 
  -3  15   3      259.11      287.86     10.44 o 
  -2  15   3      857.50      860.31     12.25 o 
  -1  15   3     8671.86     8755.86     80.86 o 
   0  15   3      194.31      236.45      7.83 o 
   1  15   3     2141.92     2080.01     20.90 o 
   2  15   3     1243.10     1224.34     14.14 o 
   3  15   3     1229.10     1195.53     18.03 o 
   4  15   3       21.40       22.09      8.86 o 
   5  15   3      471.36      470.62     51.18 o 
   6  15   3      329.62      288.39     19.28 o 
   7  15   3      677.35      638.19     57.71 o 
   8  15   3      732.29      738.89     52.01 o 
   9  15   3     1001.65     1017.21     39.37 o 
  10  15   3      751.30      738.16     36.56 o 
 -10  16   3       82.48      102.93     17.05 o 
  -9  16   3      171.12      173.31     17.80 o 
  -8  16   3       29.09       11.82     12.75 o 
  -7  16   3     1189.92     1156.17     30.51 o 
  -6  16   3       49.47       45.48     11.47 o 
  -5  16   3     1222.38     1225.74     33.06 o 
  -4  16   3     1557.38     1548.98     37.79 o 
  -3  16   3     8248.11     7934.80    102.77 o 
  -2  16   3       12.24       18.08      4.26 o 
  -1  16   3      353.62      336.88      7.60 o 
   0  16   3        8.18       14.61      4.37 o 
   1  16   3      460.84      452.91      9.44 o 
   2  16   3       52.93       55.61      5.47 o 
   3  16   3      236.81      209.72     10.65 o 
   4  16   3     6711.23     6335.37     97.86 o 
   5  16   3     1339.27     1278.13     36.66 o 
   6  16   3        6.32        8.09     14.72 o 
   7  16   3      152.97      172.10     25.54 o 
   8  16   3       97.14       92.75     19.49 o 
   9  16   3       98.73       74.70     19.83 o 
  10  16   3      236.71      272.04     56.83 o 
 -10  17   3      226.32      262.42     21.96 o 
  -9  17   3      175.98      235.02     24.03 o 
  -8  17   3      133.54       98.22     19.06 o 
  -7  17   3       62.12       72.50     14.06 o 
  -6  17   3       43.62       37.66     12.07 o 
  -5  17   3       18.22       17.82     11.12 o 
  -4  17   3      128.33      118.36     10.43 o 
  -3  17   3      218.09      266.24     14.65 o 
  -2  17   3     1558.17     1504.59     18.58 o 
  -1  17   3     1321.12     1300.71     19.29 o 
   0  17   3      361.43      360.98      9.51 o 
   1  17   3       63.32       71.53      4.96 o 
   2  17   3      468.75      455.01      9.02 o 
   3  17   3        0.37        7.63      7.12 o 
   4  17   3      113.37      126.21      9.39 o 
   5  17   3      421.63      401.27     21.86 o 
   6  17   3      383.80      379.15     22.41 o 
   7  17   3      128.17      154.78     20.23 o 
   8  17   3      128.69       87.86     19.09 o 
   9  17   3      239.84      190.73     23.78 o 
  10  17   3        4.86       -9.81     22.31 o 
 -10  18   3        3.96       -6.34     16.03 o 
  -9  18   3       95.41      121.97     18.65 o 
  -8  18   3      372.50      389.15     20.41 o 
  -7  18   3        3.87       12.55     14.03 o 
  -6  18   3       56.38       52.85     12.69 o 
  -5  18   3       11.16        1.91     17.52 o 
  -4  18   3        4.80       -3.58      7.55 o 
  -3  18   3     1283.20     1240.42     23.14 o 
  -2  18   3      550.00      559.53     11.00 o 
  -1  18   3      104.54       97.69      6.87 o 
   0  18   3      911.64      921.15     14.78 o 
   1  18   3        7.10        5.46      4.47 o 
   2  18   3       62.87       64.48      9.17 o 
   3  18   3       84.09      104.61      8.04 o 
   4  18   3       66.81       43.28      8.79 o 
   5  18   3      280.55      265.32     18.61 o 
   6  18   3      461.40      497.07     26.71 o 
   7  18   3      211.16      239.20     22.79 o 
   8  18   3       78.30       80.46     20.96 o 
   9  18   3        1.55       -6.92     20.04 o 
  -9  19   3        2.67      -12.73     19.73 o 
  -8  19   3      141.64      126.61     16.22 o 
  -7  19   3      166.47      162.72     16.10 o 
  -6  19   3      132.60      128.68     14.35 o 
  -5  19   3      934.53      902.78     31.06 o 
  -4  19   3      506.26      498.01     15.75 o 
  -3  19   3       47.88       52.92      8.44 o 
  -2  19   3       60.67       55.86      7.69 o 
  -1  19   3       25.33       27.65      6.33 o 
   0  19   3        0.15        2.86      6.18 o 
   1  19   3      834.85      845.58     14.48 o 
   2  19   3      129.99      127.15      7.09 o 
   3  19   3      925.26      868.26     17.69 o 
   4  19   3       25.48       11.31      7.79 o 
   5  19   3      377.07      423.17     42.55 o 
   6  19   3     1574.17     1553.65     54.30 o 
   7  19   3      291.19      307.75     23.98 o 
   8  19   3      294.62      377.22     27.02 o 
   9  19   3       20.23       13.38     17.84 o 
  -9  20   3      164.22      177.36     21.38 o 
  -8  20   3      418.78      386.40     21.85 o 
  -7  20   3      147.25      152.61     16.63 o 
  -6  20   3      212.78      186.25     18.54 o 
  -5  20   3      314.35      345.59     27.34 o 
  -4  20   3      151.57      165.75     11.06 o 
  -3  20   3      972.13      861.10     29.73 o 
  -2  20   3     1807.56     1743.93     28.84 o 
  -1  20   3       87.19      106.33      7.75 o 
   0  20   3     3309.38     3193.91     41.35 o 
   1  20   3        1.08        1.01      6.22 o 
   2  20   3     1315.36     1306.28     19.32 o 
   3  20   3      332.54      319.23     11.72 o 
   4  20   3       77.40       77.47      9.23 o 
   5  20   3        2.11        0.50     12.02 o 
   6  20   3      481.44      432.44     20.12 o 
   7  20   3        5.05       24.78     15.21 o 
   8  20   3      380.08      381.68     32.41 o 
   9  20   3       69.89       37.87     18.36 o 
  -9  21   3       49.44       50.61     20.99 o 
  -8  21   3      278.56      263.56     28.12 o 
  -7  21   3      241.38      210.00     21.37 o 
  -6  21   3     1030.21     1051.04     36.46 o 
  -5  21   3       54.49       38.53     14.63 o 
  -4  21   3      149.14      153.56     12.73 o 
  -3  21   3     1691.54     1619.01     33.90 o 
  -2  21   3        5.00       10.63      7.71 o 
  -1  21   3     2364.37     2345.25     32.43 o 
   0  21   3     1015.20     1006.91     18.57 o 
   1  21   3      369.90      355.29     12.86 o 
   2  21   3       17.47       18.93      7.92 o 
   3  21   3     1063.78     1046.31     18.49 o 
   4  21   3      747.01      776.87     22.18 o 
   5  21   3     1632.79     1583.29     57.01 o 
   6  21   3       51.04       48.79     15.28 o 
   7  21   3       17.58       10.91     16.04 o 
   8  21   3      534.87      520.62     25.83 o 
  -8  22   3      266.06      223.29     22.79 o 
  -7  22   3      106.29      120.85     25.49 o 
  -6  22   3      358.80      333.04     22.62 o 
  -5  22   3      102.48      110.83     14.03 o 
  -4  22   3      699.06      688.93     23.05 o 
  -3  22   3      164.14      189.09     17.08 o 
  -2  22   3      645.67      647.11     27.08 o 
  -1  22   3        1.81       14.60      7.40 o 
   0  22   3     1230.63     1212.03     22.89 o 
   1  22   3       75.48       82.75      8.95 o 
   2  22   3     1558.89     1508.78     31.65 o 
   3  22   3        2.30       -8.73      8.75 o 
   4  22   3      709.31      720.29     16.61 o 
   5  22   3      128.25      133.56     13.51 o 
   6  22   3      933.39      965.58     64.57 o 
   7  22   3       10.83       -8.03     16.81 o 
   8  22   3      651.65      673.20     29.65 o 
  -8  23   3       57.46       52.12     20.97 o 
  -7  23   3      223.55      213.80     22.84 o 
  -6  23   3       91.72       79.95     18.00 o 
  -5  23   3      584.27      634.75     19.95 o 
  -4  23   3      247.58      264.32     17.31 o 
  -3  23   3      579.32      572.15     23.22 o 
  -2  23   3      126.04      125.96     13.30 o 
  -1  23   3      542.28      542.16     16.65 o 
   0  23   3        5.65       13.29      8.64 o 
   1  23   3      130.01      122.83      9.79 o 
   2  23   3       26.32       23.03     13.77 o 
   3  23   3      458.97      460.26     19.13 o 
   4  23   3        8.72      -10.46      8.62 o 
   5  23   3      615.08      642.44     17.34 o 
   6  23   3      186.79      180.37     18.18 o 
   7  23   3      865.85      942.68     31.75 o 
  -7  24   3      203.36      252.81     32.41 o 
  -6  24   3        2.68      -18.62     17.35 o 
  -5  24   3       75.20       57.74     13.72 o 
  -4  24   3       67.39       73.28     13.80 o 
  -3  24   3       30.39       29.76     13.56 o 
  -2  24   3      233.46      228.13     15.37 o 
  -1  24   3      227.01      236.24     11.46 o 
   0  24   3      409.98      398.89     14.75 o 
   1  24   3        0.40      -10.38      8.60 o 
   2  24   3      495.05      512.90     25.01 o 
   3  24   3      116.69      138.95     17.53 o 
   4  24   3      275.38      314.06     13.82 o 
   5  24   3      255.59      253.86     12.43 o 
   6  24   3      234.65      241.29     23.38 o 
   7  24   3       11.37       -4.93     17.17 o 
  -6  25   3      317.53      331.72     25.39 o 
  -5  25   3       11.00        6.25     14.18 o 
  -4  25   3        5.06       12.41     13.63 o 
  -3  25   3      104.56      105.52     14.41 o 
  -2  25   3        2.98       14.31     12.49 o 
  -1  25   3      487.38      439.17     15.17 o 
   0  25   3      458.53      446.80     16.06 o 
   1  25   3       15.43       29.15      9.41 o 
   2  25   3        6.91       20.62     26.27 o 
   3  25   3       17.42       20.30     21.30 o 
   4  25   3        0.75       -9.48     12.86 o 
   5  25   3       37.12       25.27     11.62 o 
   6  25   3        1.50       25.37     14.38 o 
  -6  26   3        4.88       32.44     19.57 o 
  -5  26   3        1.40        8.56     14.68 o 
  -4  26   3       97.71       59.27     15.05 o 
  -3  26   3       39.09       40.69     13.77 o 
  -2  26   3       92.56      112.72     17.08 o 
  -1  26   3       65.53       68.11     12.88 o 
   0  26   3        5.04        9.91     10.71 o 
   1  26   3        3.08      -11.37     10.97 o 
   2  26   3       79.24       89.83     16.82 o 
   3  26   3        0.76        8.25     25.25 o 
   4  26   3        2.93       -2.79     16.07 o 
   5  26   3        3.51      -20.12     14.10 o 
   6  26   3       10.57       -3.23     14.22 o 
  -5  27   3       46.18       40.55     15.57 o 
  -4  27   3        4.18        7.07     14.39 o 
  -3  27   3        9.12       -7.28     13.70 o 
  -2  27   3       86.56       74.99     17.18 o 
  -1  27   3       12.83       15.93     15.70 o 
   0  27   3       14.59        8.72     10.27 o 
   1  27   3      417.45      447.01     24.05 o 
   2  27   3       13.14       -0.22     16.18 o 
   3  27   3      114.74       98.41     18.72 o 
   4  27   3       28.45        3.45     17.61 o 
   5  27   3       29.19        4.31     18.33 o 
  -4  28   3      471.60      475.79     27.90 o 
  -3  28   3      148.64      140.92     30.95 o 
  -2  28   3       32.33        9.09     16.61 o 
  -1  28   3       47.89       37.12     16.23 o 
   0  28   3      395.68      384.03     14.68 o 
   1  28   3       16.97       19.68     36.90 o 
   2  28   3      121.76      110.09     18.77 o 
   3  28   3        2.44        7.47     17.49 o 
   4  28   3       44.53       44.89     19.06 o 
  -2  29   3       18.12       24.66     17.65 o 
  -1  29   3      102.30      104.83     21.35 o 
   0  29   3        2.53       -1.43     21.84 o 
   1  29   3      250.48      239.42     20.25 o 
   2  29   3        1.32       -0.56     17.35 o 
 -11   0   4      823.71      829.76     49.33 o 
 -10   0   4     2735.88     2655.21     78.76 o 
  -9   0   4      154.19      187.78     16.67 o 
  -8   0   4     2880.67     2818.71     59.49 o 
  -7   0   4     1103.71     1021.32     17.64 o 
  -6   0   4     2395.55     2339.54     28.75 o 
  -5   0   4       47.89       72.52      5.68 o 
  -4   0   4     5020.01     5122.35     69.18 o 
  -3   0   4      516.15      566.22     11.29 o 
  -2   0   4    19591.19    19528.26    249.25 o 
  -1   0   4    19061.45    19644.75    252.50 o 
   0   0   4    15909.90    16548.78    286.98 o 
   1   0   4     6272.98     6621.87     89.46 o 
   2   0   4     2111.48     2237.45     29.83 o 
   3   0   4    19003.78    19589.40    232.80 o 
   4   0   4     1258.52     1269.35     16.48 o 
   5   0   4     1397.53     1415.68     25.67 o 
   6   0   4     2809.30     2789.61     35.11 o 
   7   0   4     3608.65     3777.30     65.64 o 
   8   0   4       35.25       50.77     10.28 o 
   9   0   4     9622.00     9907.88    332.90 o 
  10   0   4     1799.88     1763.89    109.13 o 
  11   0   4      855.17      928.12     57.03 o 
 -12   1   4      118.04      106.64     30.51 o 
 -11   1   4      448.93      482.93     21.29 o 
 -10   1   4       62.82       87.83     11.62 o 
  -9   1   4      373.93      384.81     14.25 o 
  -8   1   4      119.42      130.27      8.57 o 
  -7   1   4     4141.39     4052.05     38.24 o 
  -6   1   4       47.35       81.41      3.78 o 
  -5   1   4     6315.77     6172.48     51.72 o 
  -4   1   4     3392.98     3637.25     52.03 o 
  -3   1   4     1728.71     1569.86     19.29 o 
  -2   1   4     1667.92     1669.44     20.25 o 
  -1   1   4      452.58      524.75      6.60 o 
   0   1   4      552.91      654.31      9.15 o 
   1   1   4    12762.31    13065.66    126.90 o 
   2   1   4    20902.79    22357.00    186.90 o 
   3   1   4    14537.73    15531.64    132.32 o 
   4   1   4     9365.35     9700.81     74.78 o 
   5   1   4      212.99      244.36      5.70 o 
   6   1   4     5643.15     5497.25     48.55 o 
   7   1   4     2206.49     2137.46     28.03 o 
   8   1   4      405.78      428.25     13.55 o 
   9   1   4      253.08      312.77     13.00 o 
  10   1   4      470.49      500.49     19.42 o 
  11   1   4        5.04        5.00     30.95 o 
 -12   2   4      257.42      257.45     34.31 o 
 -11   2   4      142.95      154.71     16.20 o 
 -10   2   4      975.97     1039.47     33.56 o 
  -9   2   4        0.36        0.67      9.55 o 
  -8   2   4      394.73      433.76     14.24 o 
  -7   2   4     2538.91     2461.15     33.10 o 
  -6   2   4      225.76      213.08      5.02 o 
  -5   2   4      284.74      340.94      5.14 o 
  -4   2   4    32695.69    33880.55    288.23 o 
  -3   2   4       54.27       63.83      3.03 o 
  -2   2   4     1051.92      922.18     13.61 o 
  -1   2   4    13959.78    13717.55    134.66 o 
   0   2   4     2322.33     2370.39     20.68 o 
   1   2   4    21206.76    21865.85    191.81 o 
   2   2   4     3301.31     3807.85     34.16 o 
   3   2   4     2024.79     2205.32     20.31 o 
   4   2   4      557.87      611.33      7.56 o 
   5   2   4      728.74      774.11      9.63 o 
   6   2   4        4.37       15.79      3.83 o 
   7   2   4     6709.66     6719.24     73.71 o 
   8   2   4      272.64      282.88     11.37 o 
   9   2   4     2452.36     2482.29     37.47 o 
  10   2   4       62.51       48.43     17.76 o 
  11   2   4      143.80      144.08     31.78 o 
  12   2   4      661.17      720.29     53.13 o 
 -12   3   4      123.52      104.74     21.10 o 
 -11   3   4       90.98      133.94     16.03 o 
 -10   3   4        1.88       10.43     11.73 o 
  -9   3   4       92.26       95.03      9.62 o 
  -8   3   4      210.54      206.36      9.37 o 
  -7   3   4     2089.20     2004.15     25.94 o 
  -6   3   4     1552.41     1366.52     14.72 o 
  -5   3   4     2346.52     2415.01     20.84 o 
  -4   3   4    12730.87    13467.18    110.83 o 
  -3   3   4      731.76      785.27     11.90 o 
  -2   3   4      668.39      515.90      8.20 o 
  -1   3   4     1850.59     1879.39     18.64 o 
   0   3   4      574.86      600.29      6.24 o 
   1   3   4     1705.54     1830.06     17.83 o 
   2   3   4     1444.06     1483.64     17.49 o 
   3   3   4      982.37      986.80     13.30 o 
   4   3   4     6685.14     6486.94     51.08 o 
   5   3   4      263.66      235.93      5.43 o 
   6   3   4      557.49      600.97     10.29 o 
   7   3   4      370.64      392.75     10.06 o 
   8   3   4      217.44      208.47     10.36 o 
   9   3   4       59.46       58.09     10.39 o 
  10   3   4       49.92       91.94     12.71 o 
  11   3   4       84.75      101.67     33.92 o 
  12   3   4      183.56      173.52     39.58 o 
 -12   4   4        0.97        4.03     18.45 o 
 -11   4   4      325.39      297.92     18.92 o 
 -10   4   4      277.10      317.91     14.96 o 
  -9   4   4       78.56       90.15     10.13 o 
  -8   4   4       63.51       78.07      7.95 o 
  -7   4   4      443.64      395.57     11.49 o 
  -6   4   4      649.57      666.88      9.87 o 
  -5   4   4        2.91        2.97      2.67 o 
  -4   4   4      805.95      835.50     10.07 o 
  -3   4   4      103.14      116.17      3.19 o 
  -2   4   4     1276.78     1255.92     14.80 o 
  -1   4   4       96.99      128.47      2.66 o 
   0   4   4     3005.82     3147.16     27.12 o 
   1   4   4     1469.16     1540.67     13.63 o 
   2   4   4     2604.26     2646.38     27.36 o 
   3   4   4       80.86       80.78      3.39 o 
   4   4   4       14.52       25.01      3.78 o 
   5   4   4        3.33        9.99      2.90 o 
   6   4   4      383.05      383.37      9.45 o 
   7   4   4       93.44      105.79      6.59 o 
   8   4   4       31.41       33.65      8.10 o 
   9   4   4      984.90     1006.33     21.80 o 
  10   4   4      420.96      457.78     43.23 o 
  11   4   4        0.61       28.66     33.24 o 
  12   4   4       16.96       14.91     35.39 o 
 -12   5   4      122.26      157.47     22.12 o 
 -11   5   4        2.99       23.75     16.76 o 
 -10   5   4      187.32      200.20     13.40 o 
  -9   5   4      527.72      512.65     17.64 o 
  -8   5   4       98.06      107.36      8.68 o 
  -7   5   4      580.68      585.20     18.36 o 
  -6   5   4      167.67      193.18      7.74 o 
  -5   5   4      364.83      331.84      6.95 o 
  -4   5   4        8.50       22.21      2.52 o 
  -3   5   4      721.41      794.23     10.19 o 
  -2   5   4     1633.70     1493.44     17.19 o 
  -1   5   4    14735.61    15412.04    109.56 o 
   0   5   4       95.35       70.21      2.22 o 
   1   5   4      126.89      194.91      3.56 o 
   2   5   4     1500.30     1450.62     16.42 o 
   3   5   4     5142.95     5513.84     54.95 o 
   4   5   4      804.84      759.01      9.13 o 
   5   5   4     1352.28     1318.67     16.06 o 
   6   5   4     1397.25     1322.21     18.33 o 
   7   5   4      146.21      137.13      8.71 o 
   8   5   4      328.09      376.49     15.27 o 
   9   5   4      332.91      364.30     13.60 o 
  10   5   4      464.88      536.90     28.73 o 
  11   5   4      114.87       77.05     20.09 o 
  12   5   4       73.75      101.19     39.19 o 
 -12   6   4      216.50      249.81     30.07 o 
 -11   6   4       80.73       99.47     17.80 o 
 -10   6   4       61.45       63.31     11.96 o 
  -9   6   4       44.69       53.74     10.06 o 
  -8   6   4      369.31      392.65     14.41 o 
  -7   6   4      125.07      102.38      8.95 o 
  -6   6   4     2302.01     2181.53     33.48 o 
  -5   6   4      739.77      738.04     10.43 o 
  -4   6   4     1930.38     1811.28     21.43 o 
  -3   6   4     4154.52     4355.90     42.29 o 
  -2   6   4       14.00       15.73      1.92 o 
  -1   6   4     1154.07     1156.93     10.09 o 
   0   6   4       18.18       20.77      1.68 o 
   1   6   4      277.35      313.60      4.54 o 
   2   6   4     3038.46     3119.14     29.67 o 
   3   6   4     1103.60     1215.79     14.24 o 
   4   6   4     1165.98     1155.51     13.37 o 
   5   6   4     3443.88     3406.51     32.11 o 
   6   6   4       24.32       26.84      5.08 o 
   7   6   4     1666.15     1557.54     25.48 o 
   8   6   4      336.10      315.62     12.24 o 
   9   6   4       54.03       26.15     13.50 o 
  10   6   4        9.81       12.61     34.07 o 
  11   6   4      205.51      224.59     25.88 o 
  12   6   4       33.93       46.60     38.51 o 
 -12   7   4      104.32       60.71     20.77 o 
 -11   7   4      782.10      776.89     43.89 o 
 -10   7   4       30.82       30.20     11.67 o 
  -9   7   4     1238.39     1198.85     26.37 o 
  -8   7   4      451.82      476.98     16.04 o 
  -7   7   4       56.32       65.58      8.15 o 
  -6   7   4     1272.73     1280.81     23.32 o 
  -5   7   4     2119.42     2016.98     35.72 o 
  -4   7   4        9.58       12.81      2.71 o 
  -3   7   4     6591.21     6501.04     66.84 o 
  -2   7   4       82.34       95.37      2.47 o 
  -1   7   4      675.62      687.68      6.46 o 
   0   7   4     3156.20     2945.73     24.32 o 
   1   7   4     2984.44     2927.75     24.48 o 
   2   7   4    10461.79    11334.53     89.79 o 
   3   7   4     1188.06     1306.89     15.02 o 
   4   7   4     1291.02     1405.79     14.77 o 
   5   7   4      141.06      138.63      5.14 o 
   6   7   4     7730.85     7462.42     95.69 o 
   7   7   4       13.93       11.70      5.40 o 
   8   7   4     2259.42     2247.17     59.52 o 
   9   7   4      123.90      157.55     15.41 o 
  10   7   4      563.84      508.61     27.39 o 
  11   7   4      248.99      253.27     24.82 o 
  12   7   4       33.59        0.58     37.04 o 
 -12   8   4      284.62      305.51     35.29 o 
 -11   8   4        8.32       30.52     15.19 o 
 -10   8   4      172.43      165.90     13.58 o 
  -9   8   4       48.09       46.92     10.77 o 
  -8   8   4     1821.75     1726.47     31.00 o 
  -7   8   4       10.05       13.42      8.07 o 
  -6   8   4     3585.50     3517.46     50.34 o 
  -5   8   4      419.38      493.22     14.48 o 
  -4   8   4     1958.60     1986.78     21.13 o 
  -3   8   4     7088.31     6982.33     62.01 o 
  -2   8   4     4485.89     4581.63     38.78 o 
  -1   8   4     3147.77     3387.97     29.19 o 
   0   8   4     1074.87      878.57      8.80 o 
   1   8   4     2149.90     2225.84     19.27 o 
   2   8   4       16.79       27.74      3.39 o 
   3   8   4     4362.21     4192.27     35.71 o 
   4   8   4      839.59      914.95     12.07 o 
   5   8   4     9899.46     9833.64    107.37 o 
   6   8   4      529.92      473.27     14.58 o 
   7   8   4     1967.82     1959.59     30.31 o 
   8   8   4        1.92       12.33      8.79 o 
   9   8   4     1648.57     1616.57     37.53 o 
  10   8   4      287.93      237.04     22.59 o 
  11   8   4      823.32      871.20     38.56 o 
 -12   9   4       59.01       44.30     17.11 o 
 -11   9   4      249.42      249.09     19.41 o 
 -10   9   4        4.41       11.69     13.51 o 
  -9   9   4     1672.45     1720.79     32.42 o 
  -8   9   4       95.62       93.10     10.43 o 
  -7   9   4     3309.32     3117.27     46.86 o 
  -6   9   4        8.79       16.49      8.47 o 
  -5   9   4     1089.64     1014.79     19.49 o 
  -4   9   4     1224.95     1237.47     17.23 o 
  -3   9   4     3591.28     3542.80     37.49 o 
  -2   9   4      741.20      733.76      8.69 o 
  -1   9   4    18694.81    19297.42    148.43 o 
   0   9   4     6860.26     6932.27     54.85 o 
   1   9   4     1813.92     1798.79     16.86 o 
   2   9   4     8239.01     8206.66     62.77 o 
   3   9   4      694.11      770.20      9.21 o 
   4   9   4     5642.92     5564.45     67.93 o 
   5   9   4        3.92       18.91      5.15 o 
   6   9   4      114.93      111.75      8.02 o 
   7   9   4        0.03       12.32      8.22 o 
   8   9   4     2420.24     2275.50     60.84 o 
   9   9   4       29.09       19.94     16.67 o 
  10   9   4     1266.18     1293.71     42.58 o 
  11   9   4      279.84      251.84     25.12 o 
 -11  10   4       91.01       58.82     16.76 o 
 -10  10   4      272.23      272.44     18.34 o 
  -9  10   4      151.29      170.32     13.02 o 
  -8  10   4      643.28      644.10     18.99 o 
  -7  10   4      558.08      512.02     16.38 o 
  -6  10   4     2372.11     2332.49     36.63 o 
  -5  10   4       66.82       74.62      7.34 o 
  -4  10   4     7146.94     6881.46     82.30 o 
  -3  10   4      770.97      864.95     14.19 o 
  -2  10   4       25.87       33.26      2.87 o 
  -1  10   4     4889.89     5015.32     40.31 o 
   0  10   4     2333.16     2545.82     22.80 o 
   1  10   4     6085.46     5994.53     48.38 o 
   2  10   4     1207.34     1200.30     11.63 o 
   3  10   4      630.17      697.93     10.00 o 
   4  10   4     1920.90     1941.76     23.93 o 
   5  10   4     2258.76     2140.29     30.84 o 
   6  10   4      992.65      983.71     23.59 o 
   7  10   4     2511.54     2386.95     45.96 o 
   8  10   4       11.55       -4.84     10.75 o 
   9  10   4     1417.66     1399.49     44.03 o 
  10  10   4        2.34       -1.38     20.08 o 
  11  10   4       76.29       20.44     25.39 o 
 -11  11   4       91.05      108.33     18.19 o 
 -10  11   4       14.82       -4.88     14.62 o 
  -9  11   4      918.79      884.02     28.26 o 
  -8  11   4      301.04      291.41     13.86 o 
  -7  11   4      426.41      415.40     15.30 o 
  -6  11   4      128.04      103.26      9.22 o 
  -5  11   4     1709.79     1660.07     28.04 o 
  -4  11   4      833.50      836.85     16.09 o 
  -3  11   4      701.66      761.05     13.47 o 
  -2  11   4      263.97      247.84      4.67 o 
  -1  11   4     1379.37     1401.74     12.62 o 
   0  11   4      285.73      248.53      4.82 o 
   1  11   4      700.34      733.95      8.18 o 
   2  11   4     3116.34     3176.74     26.21 o 
   3  11   4      680.55      692.12     11.48 o 
   4  11   4     1307.24     1278.08     23.21 o 
   5  11   4      421.31      382.35     13.07 o 
   6  11   4     1685.67     1722.01     36.13 o 
   7  11   4      428.18      418.07     18.21 o 
   8  11   4      676.85      628.99     23.21 o 
   9  11   4        3.47       -3.03     22.52 o 
  10  11   4      212.45      247.80     24.37 o 
  11  11   4       96.45      103.25     23.93 o 
 -11  12   4       19.13       10.75     26.07 o 
 -10  12   4       18.53       39.40     15.63 o 
  -9  12   4       10.72       12.66     11.43 o 
  -8  12   4       17.65       19.51     13.81 o 
  -7  12   4       11.03       -3.43      9.29 o 
  -6  12   4      131.85      130.75      9.95 o 
  -5  12   4      384.48      382.41     21.99 o 
  -4  12   4        5.41       10.29      7.32 o 
  -3  12   4     1941.94     1918.51     26.30 o 
  -2  12   4        5.50        7.38      3.04 o 
  -1  12   4       17.88       21.68      2.60 o 
   0  12   4     1073.87     1061.57     10.46 o 
   1  12   4      336.53      321.89      6.76 o 
   2  12   4      703.64      719.04      8.02 o 
   3  12   4      769.46      698.28     10.71 o 
   4  12   4      451.15      411.01     13.51 o 
   5  12   4     1598.60     1564.53     25.18 o 
   6  12   4       20.21        2.61     11.57 o 
   7  12   4      389.64      362.01     17.26 o 
   8  12   4      145.54      169.51     14.82 o 
   9  12   4      318.80      308.77     27.98 o 
  10  12   4       11.42       12.18     19.44 o 
  11  12   4      120.82      167.04     25.85 o 
 -11  13   4       18.58       44.91     17.77 o 
 -10  13   4      213.87      235.69     19.25 o 
  -9  13   4       19.51       17.16     14.39 o 
  -8  13   4        6.71        4.37     10.22 o 
  -7  13   4        2.68      -10.08      9.58 o 
  -6  13   4        0.05        3.87      9.83 o 
  -5  13   4       35.42       30.38     15.48 o 
  -4  13   4       19.46       21.30      8.07 o 
  -3  13   4       44.17       43.38      5.47 o 
  -2  13   4       30.50       37.09      3.78 o 
  -1  13   4      363.85      373.72      6.10 o 
   0  13   4      138.79      132.42      3.73 o 
   1  13   4        1.67        9.98      2.88 o 
   2  13   4      215.07      219.26      5.05 o 
   3  13   4      422.55      426.40     10.50 o 
   4  13   4     1197.43     1158.64     24.82 o 
   5  13   4       22.92       26.22      7.90 o 
   6  13   4        3.31        4.09      9.80 o 
   7  13   4        7.50        1.17     11.17 o 
   8  13   4        2.24      -22.93     14.45 o 
   9  13   4      132.55      122.99     20.72 o 
  10  13   4        0.11      -10.97     18.57 o 
  11  13   4       53.30       -5.24     22.34 o 
 -11  14   4        3.82      -11.82     17.02 o 
 -10  14   4       76.52      104.30     16.55 o 
  -9  14   4        0.09      -16.74     14.23 o 
  -8  14   4      306.95      314.10     17.77 o 
  -7  14   4       26.85        4.57     11.36 o 
  -6  14   4      326.54      245.31     16.14 o 
  -5  14   4      138.00      172.74     22.70 o 
  -4  14   4        4.51       -0.81      7.75 o 
  -3  14   4     2056.89     2091.59     38.83 o 
  -2  14   4       27.13       26.09      4.00 o 
  -1  14   4      357.81      400.80      7.90 o 
   0  14   4       78.80       71.80      3.44 o 
   1  14   4       82.20       65.57      3.52 o 
   2  14   4      126.42      162.71      5.00 o 
   3  14   4      330.94      323.12      8.87 o 
   4  14   4      719.55      670.04     16.49 o 
   5  14   4      463.58      463.62     21.85 o 
   6  14   4      379.71      391.34     17.31 o 
   7  14   4      187.06      165.87     14.71 o 
   8  14   4      116.18       83.80     18.27 o 
   9  14   4       79.04       36.94     19.97 o 
  10  14   4       30.78       44.72     22.09 o 
 -10  15   4       14.36       25.06     15.44 o 
  -9  15   4      208.30      222.76     21.32 o 
  -8  15   4       13.13       23.45     14.20 o 
  -7  15   4       89.07       69.44     13.09 o 
  -6  15   4      151.92      165.74     13.34 o 
  -5  15   4      876.91      828.77     23.17 o 
  -4  15   4        7.60       17.63      7.72 o 
  -3  15   4      281.26      262.60     10.10 o 
  -2  15   4      755.60      824.85     12.08 o 
  -1  15   4      977.30     1040.85     14.13 o 
   0  15   4     1610.99     1602.08     17.18 o 
   1  15   4      591.92      620.97      9.01 o 
   2  15   4     2547.87     2447.93     25.63 o 
   3  15   4      631.55      592.18     13.69 o 
   4  15   4      675.08      714.71     20.20 o 
   5  15   4       24.63       25.08     13.54 o 
   6  15   4      563.43      585.61     26.75 o 
   7  15   4       86.00       85.45     16.44 o 
   8  15   4     1354.92     1315.80     42.70 o 
   9  15   4        0.44      -12.28     17.21 o 
  10  15   4      275.94      215.46     26.44 o 
 -10  16   4      187.13      220.18     19.48 o 
  -9  16   4        9.01       29.35     15.24 o 
  -8  16   4      851.17      825.93     27.69 o 
  -7  16   4       37.05       40.26     13.14 o 
  -6  16   4     1898.25     1907.66     39.60 o 
  -5  16   4      450.64      469.44     22.01 o 
  -4  16   4      924.84      896.73     18.49 o 
  -3  16   4     1196.25     1162.77     21.35 o 
  -2  16   4     2409.27     2474.73     27.43 o 
  -1  16   4     1340.44     1322.20     16.91 o 
   0  16   4      328.79      329.40      8.34 o 
   1  16   4      500.48      530.83     10.20 o 
   2  16   4      442.23      437.62      8.71 o 
   3  16   4     1639.69     1627.98     24.72 o 
   4  16   4      102.08      114.94      9.16 o 
   5  16   4     2177.86     2108.92     95.34 o 
   6  16   4      411.54      415.25     23.11 o 
   7  16   4      588.14      541.02     27.69 o 
   8  16   4        3.47      -17.47     23.10 o 
   9  16   4      311.62      327.41     64.82 o 
  10  16   4      128.23      137.25     23.32 o 
 -10  17   4      131.58       99.74     19.23 o 
  -9  17   4      781.77      733.08     28.39 o 
  -8  17   4       27.96       30.11     14.41 o 
  -7  17   4     1303.60     1289.57     32.62 o 
  -6  17   4      281.24      263.26     15.93 o 
  -5  17   4      462.39      447.21     22.20 o 
  -4  17   4      379.76      347.85     12.40 o 
  -3  17   4     3317.18     3303.29     47.28 o 
  -2  17   4      270.48      261.60      7.86 o 
  -1  17   4     4518.85     4535.49     54.81 o 
   0  17   4      492.24      497.18     10.77 o 
   1  17   4      680.82      627.04     10.58 o 
   2  17   4     1557.33     1585.31     47.33 o 
   3  17   4      128.61      139.04      9.24 o 
   4  17   4     3725.50     3713.53     53.55 o 
   5  17   4       24.27       28.84     14.12 o 
   6  17   4      430.80      424.37     24.48 o 
   7  17   4        0.32       46.86     17.11 o 
   8  17   4      897.94      846.19     37.18 o 
   9  17   4       31.43       23.51     20.89 o 
  10  17   4      505.31      548.68     33.06 o 
 -10  18   4       87.11      101.91     21.46 o 
  -9  18   4       33.58       52.06     17.37 o 
  -8  18   4      438.08      461.12     31.17 o 
  -7  18   4        0.47       21.63     15.00 o 
  -6  18   4      671.26      645.02     26.48 o 
  -5  18   4      149.30      133.75     23.10 o 
  -4  18   4     1245.67     1253.79     25.71 o 
  -3  18   4      731.60      727.13     17.13 o 
  -2  18   4      542.28      539.82     12.48 o 
  -1  18   4     1535.50     1482.94     22.26 o 
   0  18   4      149.95      139.14      6.86 o 
   1  18   4     1690.46     1630.37     20.24 o 
   2  18   4     1517.89     1531.28     21.42 o 
   3  18   4     1043.46     1071.43     22.16 o 
   4  18   4      217.99      231.23     11.67 o 
   5  18   4     2178.40     2144.08     79.01 o 
   6  18   4        8.75       -0.99     15.63 o 
   7  18   4      841.05      868.27     35.23 o 
   8  18   4       10.55       46.18     20.92 o 
   9  18   4      217.28      206.38     26.11 o 
  -9  19   4      403.42      393.05     26.43 o 
  -8  19   4        7.49       12.16     23.69 o 
  -7  19   4      367.87      358.02     40.36 o 
  -6  19   4       78.60       79.54     15.93 o 
  -5  19   4      137.03      154.28     16.96 o 
  -4  19   4       66.16       80.83      9.54 o 
  -3  19   4      789.61      802.49     18.48 o 
  -2  19   4      305.13      308.33     11.31 o 
  -1  19   4     1557.08     1600.58     24.04 o 
   0  19   4      443.45      435.82     15.15 o 
   1  19   4      107.54      109.98      7.23 o 
   2  19   4     2517.78     2395.27     33.46 o 
   3  19   4       21.52       17.35      7.46 o 
   4  19   4      297.00      317.04     13.38 o 
   5  19   4       51.17       30.78     15.36 o 
   6  19   4      269.82      270.01     21.92 o 
   7  19   4        5.73      -11.04     18.03 o 
   8  19   4     1269.49     1279.79     43.72 o 
   9  19   4        3.44       -3.12     20.79 o 
  -9  20   4        0.29       -0.72     19.86 o 
  -8  20   4       41.89       44.08     18.05 o 
  -7  20   4      124.64      133.10     24.96 o 
  -6  20   4      763.71      741.61     30.71 o 
  -5  20   4       25.50       12.00     11.42 o 
  -4  20   4        7.33       20.78     14.93 o 
  -3  20   4     1131.23     1156.99     23.07 o 
  -2  20   4       32.17       39.95      7.89 o 
  -1  20   4       71.10       61.58      7.31 o 
   0  20   4       44.26       29.20      7.06 o 
   1  20   4       14.59        8.78      5.52 o 
   2  20   4      112.51      129.58      7.99 o 
   3  20   4     1021.20      975.82     19.43 o 
   4  20   4       94.24       80.97      9.32 o 
   5  20   4     1615.46     1603.93     44.65 o 
   6  20   4       32.56       24.50     17.22 o 
   7  20   4      200.39      168.79     21.17 o 
   8  20   4      149.79      183.00     23.98 o 
   9  20   4        3.88      -13.91     18.95 o 
  -8  21   4      178.89      155.46     33.44 o 
  -7  21   4        5.58       12.21     17.65 o 
  -6  21   4        1.80       -6.96     15.37 o 
  -5  21   4      173.19      165.06     14.20 o 
  -4  21   4      138.11      151.71     11.28 o 
  -3  21   4      290.11      309.46     22.19 o 
  -2  21   4       82.50       83.12      8.82 o 
  -1  21   4      203.18      178.39      9.56 o 
   0  21   4       18.90       20.42      8.89 o 
   1  21   4        4.77        5.83      7.84 o 
   2  21   4       93.60      114.02     13.41 o 
   3  21   4       25.83       23.32      7.71 o 
   4  21   4      477.52      484.64     15.07 o 
   5  21   4      199.79      227.00     14.32 o 
   6  21   4        5.80        4.55     14.86 o 
   7  21   4      322.93      303.67     20.96 o 
   8  21   4      176.20      138.74     19.72 o 
  -8  22   4       25.70       20.68     19.08 o 
  -7  22   4       64.48       50.59     18.24 o 
  -6  22   4        2.65       12.37     16.25 o 
  -5  22   4       31.39       19.02     10.59 o 
  -4  22   4        5.67       11.97     11.46 o 
  -3  22   4       55.33       71.92     13.32 o 
  -2  22   4      608.33      584.10     20.60 o 
  -1  22   4        6.67        9.30      7.42 o 
   0  22   4        0.53       -6.38      7.60 o 
   1  22   4        0.90        1.19      8.15 o 
   2  22   4      153.06      158.84     12.60 o 
   3  22   4        3.55       -3.78      9.48 o 
   4  22   4       98.67      102.66     11.71 o 
   5  22   4        3.96        8.00     11.64 o 
   6  22   4      436.23      484.42     22.77 o 
   7  22   4      201.88      193.42     20.12 o 
   8  22   4       29.25      -14.89     17.43 o 
  -7  23   4       36.21       22.62     19.03 o 
  -6  23   4        0.63        4.45     16.06 o 
  -5  23   4      481.68      456.59     17.41 o 
  -4  23   4       93.87       92.67     13.18 o 
  -3  23   4       82.07       75.37     13.50 o 
  -2  23   4      483.76      490.07     20.05 o 
  -1  23   4      666.79      717.58     19.54 o 
   0  23   4        3.60        7.74      9.55 o 
   1  23   4      875.77      957.50     27.00 o 
   2  23   4      252.69      263.08     18.55 o 
   3  23   4      491.79      490.77     17.06 o 
   4  23   4      262.31      277.40     12.08 o 
   5  23   4        1.10        1.79     10.60 o 
   6  23   4     1419.80     1450.18     38.25 o 
   7  23   4      342.91      385.23     22.93 o 
  -7  24   4       40.53       42.99     20.21 o 
  -6  24   4      162.72      177.95     30.17 o 
  -5  24   4       15.96        7.01     13.26 o 
  -4  24   4      138.98      155.69     30.15 o 
  -3  24   4        7.76       11.14     12.89 o 
  -2  24   4     1342.54     1354.25     31.63 o 
  -1  24   4     1227.50     1223.16     30.56 o 
   0  24   4      531.29      540.41     21.68 o 
   1  24   4      387.85      385.70     14.05 o 
   2  24   4        3.36      -15.86     14.03 o 
   3  24   4      168.13      168.21     15.13 o 
   4  24   4       14.61        1.31     11.00 o 
   5  24   4      290.39      309.16     13.27 o 
   6  24   4      332.84      353.13     21.69 o 
   7  24   4      252.57      253.37     21.68 o 
  -6  25   4        0.91      -18.15     18.03 o 
  -5  25   4      214.30      238.07     17.73 o 
  -4  25   4      463.61      462.43     20.51 o 
  -3  25   4       26.15       38.05     13.58 o 
  -2  25   4      442.50      443.57     19.76 o 
  -1  25   4      265.98      288.66     12.35 o 
   0  25   4       24.26       37.06     10.00 o 
   1  25   4      225.04      217.01     15.44 o 
   2  25   4      405.74      335.65     20.86 o 
   3  25   4      188.27      170.79     19.25 o 
   4  25   4     2557.17     2702.71     72.98 o 
   5  25   4       15.77        8.88     12.24 o 
   6  25   4       50.83       35.29     14.69 o 
  -6  26   4       36.15       54.52     20.40 o 
  -5  26   4       16.50       27.89     15.12 o 
  -4  26   4      211.95      214.87     16.78 o 
  -3  26   4       47.45       61.66     14.64 o 
  -2  26   4     1041.69     1040.89     28.61 o 
  -1  26   4      803.35      831.23     23.59 o 
   0  26   4      190.01      187.83     11.96 o 
   1  26   4      658.02      722.24     21.95 o 
   2  26   4       10.94       22.91     18.28 o 
   3  26   4      191.23      199.07     20.01 o 
   4  26   4        1.04      -10.55     19.20 o 
   5  26   4      159.67      187.01     21.15 o 
  -5  27   4      240.54      234.61     18.66 o 
  -4  27   4      465.83      439.29     21.23 o 
  -3  27   4       57.96       72.81     17.02 o 
  -2  27   4      250.15      259.57     20.84 o 
  -1  27   4        8.60       17.88     17.69 o 
   0  27   4       42.22       30.11     10.54 o 
   1  27   4      178.62      215.15     22.96 o 
   2  27   4      349.68      380.40     36.26 o 
   3  27   4      537.95      511.58     26.95 o 
   4  27   4      884.61      947.39     35.45 o 
  -4  28   4        4.16        6.13     15.30 o 
  -3  28   4       11.13      -21.40     14.17 o 
  -2  28   4      951.16      978.08     34.85 o 
  -1  28   4      115.63      155.68     18.66 o 
   0  28   4      445.30      464.07     17.32 o 
   1  28   4      269.53      287.81     20.79 o 
   2  28   4      107.84       94.97     18.65 o 
   3  28   4      131.21      153.98     19.94 o 
  -2  29   4       20.60       14.14     22.52 o 
  -1  29   4        0.84        2.66     16.25 o 
   0  29   4       98.76       51.48     15.35 o 
   1  29   4        0.72        6.11     21.40 o 
   2  29   4        7.68        9.51     17.64 o 
 -12   1   5        5.76       30.17     20.44 o 
 -11   1   5       45.24       77.32     15.30 o 
 -10   1   5      118.11       96.18     13.71 o 
  -9   1   5       45.41       34.84      9.59 o 
  -8   1   5      664.83      718.62     16.24 o 
  -7   1   5       77.94       67.17      5.94 o 
  -6   1   5        5.22       14.60      3.44 o 
  -5   1   5       37.29       55.99      4.57 o 
  -4   1   5     3786.53     3918.47     42.64 o 
  -3   1   5      674.19      935.04     13.89 o 
  -2   1   5     4920.25     4655.57     52.26 o 
  -1   1   5      432.03      448.34      5.61 o 
   0   1   5     1135.70     1291.48     12.21 o 
   1   1   5      165.76      168.60      3.38 o 
   2   1   5      316.81      519.49     10.58 o 
   3   1   5     3206.58     3228.88     30.11 o 
   4   1   5      513.81      473.17      7.05 o 
   5   1   5       62.77       99.05      4.86 o 
   6   1   5      638.44      611.44     11.52 o 
   7   1   5       32.13       40.66      6.26 o 
   8   1   5       30.18       24.78      8.02 o 
   9   1   5      148.38      180.87     13.43 o 
  10   1   5        2.46        0.69     18.39 o 
  11   1   5       88.11       83.83     22.13 o 
  12   1   5       71.06       45.62     35.68 o 
 -12   2   5      314.32      353.74     27.28 o 
 -11   2   5       20.47       14.57     14.14 o 
 -10   2   5      133.87      159.25     13.73 o 
  -9   2   5      367.67      383.23     14.68 o 
  -8   2   5       62.28       78.59      8.52 o 
  -7   2   5     1703.68     1658.99     24.82 o 
  -6   2   5      147.63      170.32      5.70 o 
  -5   2   5     2781.77     2813.06     27.21 o 
  -4   2   5      469.87      480.92     16.35 o 
  -3   2   5     5569.64     5592.63     61.44 o 
  -2   2   5     1565.09     1669.16     19.10 o 
  -1   2   5     1709.39     1687.79     16.29 o 
   0   2   5       16.57       15.97      1.80 o 
   1   2   5     8859.98     9342.85     70.58 o 
   2   2   5      367.44      444.99      7.49 o 
   3   2   5      747.13      713.26      8.90 o 
   4   2   5      493.80      458.20      6.79 o 
   5   2   5      770.17      794.15     18.36 o 
   6   2   5     1472.52     1504.93     19.90 o 
   7   2   5     1491.17     1464.17     24.48 o 
   8   2   5     1007.11     1056.14     21.00 o 
   9   2   5      400.05      405.69     14.52 o 
  10   2   5      359.91      337.65     26.39 o 
  11   2   5       66.17       97.64     44.01 o 
  12   2   5      430.90      508.75     49.33 o 
 -12   3   5      537.34      554.29     29.44 o 
 -11   3   5      389.29      417.04     21.57 o 
 -10   3   5       61.42       79.46     14.18 o 
  -9   3   5      416.56      429.50     13.96 o 
  -8   3   5      635.41      575.04     14.59 o 
  -7   3   5      309.45      298.26      9.99 o 
  -6   3   5      883.14      885.68     11.92 o 
  -5   3   5      942.41      932.09     13.90 o 
  -4   3   5     4808.90     4693.20     49.12 o 
  -3   3   5       80.99       96.33      5.80 o 
  -2   3   5     6700.81     6918.18     74.94 o 
  -1   3   5     2271.88     2398.71     20.24 o 
   0   3   5     8239.11     8090.99     61.16 o 
   1   3   5     5428.14     5753.83     43.60 o 
   2   3   5    11108.94    11989.50    113.95 o 
   3   3   5      210.35      217.47      5.11 o 
   4   3   5      583.73      584.44      7.74 o 
   5   3   5     3562.08     3521.31     42.80 o 
   6   3   5     1303.15     1235.91     17.78 o 
   7   3   5     3507.36     3340.72     45.20 o 
   8   3   5      332.26      396.55     13.67 o 
   9   3   5      534.27      475.96     15.86 o 
  10   3   5       26.38       28.45     15.24 o 
  11   3   5      573.89      679.83     51.66 o 
  12   3   5       42.15       68.33     37.04 o 
 -12   4   5      306.88      342.01     41.23 o 
 -11   4   5      124.35      101.33     16.16 o 
 -10   4   5       81.40       46.43     17.13 o 
  -9   4   5      996.85     1067.19     20.90 o 
  -8   4   5      776.03      793.80     17.11 o 
  -7   4   5     5464.36     5183.10     62.64 o 
  -6   4   5      169.41      190.41      6.18 o 
  -5   4   5      772.11      814.16     11.20 o 
  -4   4   5     1003.95      961.83     15.24 o 
  -3   4   5     6835.42     6496.24     61.49 o 
  -2   4   5      135.81      199.95      5.63 o 
  -1   4   5     8470.24     8137.89     63.92 o 
   0   4   5     2294.81     2503.77     21.26 o 
   1   4   5     3285.59     3224.43     25.79 o 
   2   4   5     8997.79     8986.01     80.61 o 
   3   4   5     6021.52     6319.79     58.94 o 
   4   4   5     4099.83     4148.21     36.99 o 
   5   4   5     6607.43     6534.88     59.81 o 
   6   4   5     1663.88     1786.84     33.16 o 
   7   4   5      431.71      469.90     13.93 o 
   8   4   5     2949.36     2954.70     42.21 o 
   9   4   5      506.35      578.99     17.62 o 
  10   4   5     2404.75     2417.82     50.06 o 
  11   4   5       87.56      126.92     36.75 o 
  12   4   5      294.95      236.49     39.48 o 
 -12   5   5      437.33      450.23     30.90 o 
 -11   5   5      159.98      154.37     17.14 o 
 -10   5   5      227.28      259.38     21.91 o 
  -9   5   5       69.46       90.60     10.93 o 
  -8   5   5      621.39      639.64     17.55 o 
  -7   5   5     1276.44     1245.06     51.75 o 
  -6   5   5     3614.18     3714.10     52.08 o 
  -5   5   5     1196.26     1147.99     14.65 o 
  -4   5   5     5202.78     5024.75     48.65 o 
  -3   5   5        2.36        3.18      2.90 o 
  -2   5   5     4656.73     4611.94     35.22 o 
  -1   5   5      827.32      912.27      8.61 o 
   0   5   5     6658.04     6841.66     54.77 o 
   1   5   5      805.31      938.57      9.10 o 
   2   5   5    11435.98    11933.29     94.48 o 
   3   5   5      934.22      979.38     13.04 o 
   4   5   5     3243.50     3153.72     29.10 o 
   5   5   5     5690.88     5497.24     51.33 o 
   6   5   5      182.22      193.62      8.74 o 
   7   5   5     2827.99     2728.05     38.79 o 
   8   5   5       60.17       58.47      8.98 o 
   9   5   5      165.75      162.25     11.66 o 
  10   5   5       67.66       65.02     18.86 o 
  11   5   5      693.84      638.79     51.57 o 
  12   5   5       12.12       54.10     37.82 o 
 -12   6   5      444.06      473.34     35.73 o 
 -11   6   5       37.71       54.35     14.98 o 
 -10   6   5      197.18      211.97     14.35 o 
  -9   6   5      781.99      782.30     20.90 o 
  -8   6   5       16.93        7.67      9.04 o 
  -7   6   5     3660.12     3333.77     48.89 o 
  -6   6   5       14.49       12.70      6.58 o 
  -5   6   5     2505.66     2509.90     26.69 o 
  -4   6   5     1242.23     1129.34     15.86 o 
  -3   6   5     1763.03     1638.45     22.87 o 
  -2   6   5     2923.63     3118.94     27.14 o 
  -1   6   5     9391.08     9759.64     72.74 o 
   0   6   5      105.63       43.25      4.03 o 
   1   6   5    11049.34    11215.37     84.67 o 
   2   6   5     2052.23     2228.08     18.64 o 
   3   6   5     2698.22     2601.63     29.79 o 
   4   6   5       19.21       23.11      3.61 o 
   5   6   5      139.32      167.50      6.67 o 
   6   6   5      772.97      782.78     20.43 o 
   7   6   5     1426.51     1469.71     25.24 o 
   8   6   5     2366.69     2426.18     36.90 o 
   9   6   5      960.87      947.05     22.05 o 
  10   6   5      375.61      372.07     25.50 o 
  11   6   5      271.45      281.98     30.02 o 
 -12   7   5      165.09      151.97     22.02 o 
 -11   7   5       19.96       20.97     15.02 o 
 -10   7   5        9.44       15.18     11.68 o 
  -9   7   5      320.37      306.61     17.63 o 
  -8   7   5      712.17      692.14     19.23 o 
  -7   7   5     1437.50     1283.32     24.66 o 
  -6   7   5      172.45      183.06      9.45 o 
  -5   7   5        1.25        5.46      5.31 o 
  -4   7   5     1656.44     1647.64     23.64 o 
  -3   7   5       59.83       38.00      3.18 o 
  -2   7   5     8406.66     8546.98     70.19 o 
  -1   7   5     2048.09     2221.76     18.22 o 
   0   7   5      243.08      303.83      4.98 o 
   1   7   5      161.95      201.61      3.99 o 
   2   7   5     3981.80     4105.06     34.32 o 
   3   7   5     2175.58     2060.72     20.10 o 
   4   7   5      265.28      232.65      5.87 o 
   5   7   5      222.29      214.61      8.52 o 
   6   7   5     2113.99     1903.68     29.13 o 
   7   7   5     2131.42     2000.97     34.14 o 
   8   7   5      543.23      472.38     14.94 o 
   9   7   5       46.85       62.71     17.48 o 
  10   7   5       57.39       80.65     18.73 o 
  11   7   5      395.58      378.83     29.93 o 
 -12   8   5       65.08       75.69     20.21 o 
 -11   8   5        0.25        9.75     23.60 o 
 -10   8   5        3.29       -3.58     11.70 o 
  -9   8   5      249.40      245.02     13.94 o 
  -8   8   5      111.54       81.70     10.42 o 
  -7   8   5      221.99      205.57     11.48 o 
  -6   8   5      177.77      200.63      9.97 o 
  -5   8   5      390.12      378.32     12.17 o 
  -4   8   5      610.74      672.47     11.35 o 
  -3   8   5     1132.07     1118.39     13.16 o 
  -2   8   5      290.67      276.38      5.02 o 
  -1   8   5     1764.18     1638.12     14.10 o 
   0   8   5       82.39       94.21      2.95 o 
   1   8   5        7.72       11.46      2.19 o 
   2   8   5     2813.48     2920.05     24.02 o 
   3   8   5      659.50      616.76      8.97 o 
   4   8   5      821.58      793.28     11.50 o 
   5   8   5      279.88      314.54      8.71 o 
   6   8   5        4.73       -4.96      6.32 o 
   7   8   5     1227.35     1123.57     21.74 o 
   8   8   5      581.54      587.82     18.56 o 
   9   8   5       42.22       53.16     19.69 o 
  10   8   5      229.86      235.97     23.89 o 
  11   8   5        0.60      -14.78     19.56 o 
 -12   9   5      151.46      171.76     31.97 o 
 -11   9   5       13.26       32.43     15.92 o 
 -10   9   5      453.40      449.54     20.78 o 
  -9   9   5       23.68       27.15     10.95 o 
  -8   9   5      879.80      832.37     21.10 o 
  -7   9   5      143.34      143.36     10.29 o 
  -6   9   5      317.11      324.47     12.13 o 
  -5   9   5       22.77       41.99      7.13 o 
  -4   9   5      146.35      184.93      8.90 o 
  -3   9   5      343.44      378.19      6.80 o 
  -2   9   5     6806.62     7016.22     55.92 o 
  -1   9   5      114.54      131.10      3.16 o 
   0   9   5      909.71      957.07      9.43 o 
   1   9   5     1109.33     1006.89     10.10 o 
   2   9   5     2485.35     2563.72     22.78 o 
   3   9   5     2495.48     2561.55     24.54 o 
   4   9   5      230.34      237.01      6.57 o 
   5   9   5     5641.08     5167.36     64.56 o 
   6   9   5      184.07      193.18     12.14 o 
   7   9   5       13.68        9.17      4.42 o 
   8   9   5       74.67      111.77     16.06 o 
   9   9   5     1071.51     1098.13     61.02 o 
  10   9   5        1.90        8.37     17.70 o 
  11   9   5       85.82       69.01     43.28 o 
 -11  10   5        5.71       14.51     14.93 o 
 -10  10   5       92.73       95.08     13.90 o 
  -9  10   5        4.92       10.80     10.85 o 
  -8  10   5      301.13      311.71     16.22 o 
  -7  10   5      323.47      363.89     14.25 o 
  -6  10   5      956.70      893.67     19.81 o 
  -5  10   5     2775.34     2647.60     39.90 o 
  -4  10   5      856.50      778.70     16.91 o 
  -3  10   5      730.41      769.51     10.25 o 
  -2  10   5      837.80      887.55      9.25 o 
  -1  10   5      593.98      632.59      8.04 o 
   0  10   5        2.52       21.14      2.47 o 
   1  10   5      417.42      459.53      6.87 o 
   2  10   5      257.39      255.44      5.16 o 
   3  10   5     3874.75     3913.98     33.78 o 
   4  10   5     1759.05     1734.74     23.69 o 
   5  10   5      711.98      691.45     15.40 o 
   6  10   5     1262.50     1158.53     23.88 o 
   7  10   5       38.97       36.65      9.64 o 
   8  10   5      150.73      123.25     22.02 o 
   9  10   5        1.35      -13.09     16.53 o 
  10  10   5       55.60       95.58     20.64 o 
  11  10   5      258.50      264.24     27.41 o 
 -11  11   5      477.78      496.58     24.42 o 
 -10  11   5     1036.01     1019.46     30.60 o 
  -9  11   5        6.52        5.40     11.37 o 
  -8  11   5      151.98      163.41     12.40 o 
  -7  11   5      751.70      734.58     25.21 o 
  -6  11   5      301.23      285.92     18.53 o 
  -5  11   5      915.84      894.76     19.76 o 
  -4  11   5      688.19      685.65     36.18 o 
  -3  11   5     2861.95     2822.07     36.17 o 
  -2  11   5     3052.73     3053.03     28.28 o 
  -1  11   5      260.56      216.14      4.67 o 
   0  11   5     7087.69     6948.85     53.10 o 
   1  11   5     4560.44     4441.87     36.93 o 
   2  11   5     2121.72     2110.76     24.79 o 
   3  11   5      626.11      664.54      9.77 o 
   4  11   5       38.94       37.12      7.44 o 
   5  11   5     1597.40     1511.25     29.87 o 
   6  11   5      611.00      620.57     16.66 o 
   7  11   5     1376.57     1419.87     28.79 o 
   8  11   5     1858.22     1910.11     66.60 o 
   9  11   5     1059.96     1017.27     56.20 o 
  10  11   5        3.03       39.01     19.58 o 
  11  11   5      217.48      244.46     27.13 o 
 -11  12   5       28.17       29.15     17.33 o 
 -10  12   5       20.76       45.12     15.37 o 
  -9  12   5      120.63      117.05     22.98 o 
  -8  12   5     1852.79     1764.68     32.97 o 
  -7  12   5     1370.50     1342.06     26.74 o 
  -6  12   5      324.58      280.79     14.77 o 
  -5  12   5     1586.75     1538.35     45.84 o 
  -4  12   5     3340.51     3334.07     67.27 o 
  -3  12   5     4949.19     5160.43     62.32 o 
  -2  12   5       83.49       94.40      4.30 o 
  -1  12   5      996.50      953.55      9.80 o 
   0  12   5      394.34      382.75      6.03 o 
   1  12   5     2138.28     1953.06     17.46 o 
   2  12   5      487.44      429.69      9.47 o 
   3  12   5     8154.05     8046.26     76.07 o 
   4  12   5     3110.75     2988.09     62.24 o 
   5  12   5     3391.01     3086.03     66.32 o 
   6  12   5     1224.02     1293.55     26.52 o 
   7  12   5       52.78       58.30     12.32 o 
   8  12   5      623.60      627.34     29.19 o 
   9  12   5        9.44       -0.02     30.71 o 
  10  12   5      356.64      345.64     27.26 o 
  11  12   5      349.25      387.31     30.78 o 
 -11  13   5      238.28      232.31     21.00 o 
 -10  13   5     1160.07     1141.81     33.05 o 
  -9  13   5      100.68       93.35     13.10 o 
  -8  13   5     1318.57     1297.09     45.94 o 
  -7  13   5       45.40       55.51     10.87 o 
  -6  13   5      775.83      756.62     20.12 o 
  -5  13   5        6.21       21.86     10.57 o 
  -4  13   5     2473.58     2384.01     56.70 o 
  -3  13   5     2077.42     2159.97     32.33 o 
  -2  13   5    11499.82    11460.14    110.43 o 
  -1  13   5      100.91       85.87      4.27 o 
   0  13   5     4829.19     4760.97     37.71 o 
   1  13   5     2329.36     2591.57     23.35 o 
   2  13   5      184.17      243.53      5.23 o 
   3  13   5     2403.35     2520.42     27.44 o 
   4  13   5      422.00      427.85     16.52 o 
   5  13   5       32.30       33.59      7.66 o 
   6  13   5     1612.89     1557.01     30.30 o 
   7  13   5     1491.79     1426.51     34.54 o 
   8  13   5      724.95      681.42     30.50 o 
   9  13   5     1441.87     1379.69     45.62 o 
  10  13   5        2.56        6.74     20.40 o 
 -11  14   5        6.32       -0.72     18.98 o 
 -10  14   5       25.18       34.35     16.89 o 
  -9  14   5       13.93       -6.11     12.69 o 
  -8  14   5      376.76      428.14     17.34 o 
  -7  14   5     1354.54     1392.79     39.73 o 
  -6  14   5     1034.58      988.83     30.92 o 
  -5  14   5     9155.10     8596.51    228.59 o 
  -4  14   5      554.90      558.10     16.59 o 
  -3  14   5      890.84      878.93     17.40 o 
  -2  14   5     1475.55     1512.36     18.22 o 
  -1  14   5       99.69       94.03      5.14 o 
   0  14   5       40.11       53.32      4.06 o 
   1  14   5     3987.59     4158.52     36.88 o 
   2  14   5      342.42      250.17      6.19 o 
   3  14   5     6022.14     5871.85     64.65 o 
   4  14   5     2697.16     2506.94     54.60 o 
   5  14   5      469.37      472.66     17.95 o 
   6  14   5     3438.06     3404.13     60.84 o 
   7  14   5       48.04       39.53     12.40 o 
   8  14   5       62.76       64.23     22.32 o 
   9  14   5      410.05      421.14     29.63 o 
  10  14   5       68.82       68.42     23.35 o 
 -10  15   5      499.93      474.22     28.60 o 
  -9  15   5      162.67      179.32     18.48 o 
  -8  15   5      826.71      796.15     48.84 o 
  -7  15   5       72.38       86.20     16.19 o 
  -6  15   5       19.89       37.74     12.87 o 
  -5  15   5      522.04      490.41     21.34 o 
  -4  15   5       72.71       83.09      7.75 o 
  -3  15   5      830.50      825.73     17.10 o 
  -2  15   5     3562.83     3609.74     40.19 o 
  -1  15   5       92.51       72.67      5.07 o 
   0  15   5     2367.53     2289.35     26.02 o 
   1  15   5     2695.96     2545.54     25.22 o 
   2  15   5      546.18      529.15      9.05 o 
   3  15   5      596.03      587.26     15.73 o 
   4  15   5       35.56       35.32      7.34 o 
   5  15   5       46.22       41.52     10.68 o 
   6  15   5      466.91      461.00     33.79 o 
   7  15   5     1573.49     1590.65     37.28 o 
   8  15   5      374.66      387.67     51.57 o 
   9  15   5     1111.54     1093.81     61.22 o 
  10  15   5       39.33       29.90     32.66 o 
 -10  16   5       89.56      102.51     21.71 o 
  -9  16   5       25.44       17.78     18.34 o 
  -8  16   5      384.25      382.56     24.31 o 
  -7  16   5      801.72      764.61     29.62 o 
  -6  16   5      107.72      108.16     24.86 o 
  -5  16   5     1143.58     1093.91     40.45 o 
  -4  16   5      218.63      203.08      9.89 o 
  -3  16   5     1842.06     1834.80     29.55 o 
  -2  16   5      705.01      721.33     12.25 o 
  -1  16   5      131.67      139.32      7.55 o 
   0  16   5     1274.18     1177.53     16.15 o 
   1  16   5      786.48      672.62     11.64 o 
   2  16   5     2173.69     1849.02     29.76 o 
   3  16   5     1944.81     1933.72     31.42 o 
   4  16   5      350.49      389.24     13.68 o 
   5  16   5      938.93      904.05     31.70 o 
   6  16   5      115.08      126.75     17.62 o 
   7  16   5      350.08      350.47     47.77 o 
   8  16   5      363.31      390.81     26.47 o 
   9  16   5       34.74       41.37     22.32 o 
  10  16   5        3.88      -17.20     20.78 o 
 -10  17   5        9.67       33.42     20.88 o 
  -9  17   5        8.30       21.68     17.95 o 
  -8  17   5      161.03      167.28     19.40 o 
  -7  17   5      296.29      281.09     25.44 o 
  -6  17   5        2.46       13.32     14.31 o 
  -5  17   5      493.81      546.07     23.86 o 
  -4  17   5        0.69        5.95      7.48 o 
  -3  17   5      353.15      360.95     15.13 o 
  -2  17   5        0.77       -2.60      4.83 o 
  -1  17   5       33.89       28.48      5.88 o 
   0  17   5      193.25      200.77      6.90 o 
   1  17   5      273.18      277.80      8.83 o 
   2  17   5       62.78       35.66      5.05 o 
   3  17   5      197.53      181.83      9.10 o 
   4  17   5      567.99      531.21     18.78 o 
   5  17   5       66.52       82.40     15.28 o 
   6  17   5       18.75        1.70     15.50 o 
   7  17   5      133.35      100.77     19.40 o 
   8  17   5      407.62      466.22     41.33 o 
   9  17   5       63.62       48.62     20.81 o 
  -9  18   5      443.87      444.82     27.16 o 
  -8  18   5        2.24       29.67     21.10 o 
  -7  18   5       12.68        0.45     15.54 o 
  -6  18   5       74.39       66.41     15.46 o 
  -5  18   5     1168.82     1159.80     34.57 o 
  -4  18   5       95.49       88.22     11.73 o 
  -3  18   5      109.94      114.21      9.17 o 
  -2  18   5      433.01      396.59     10.68 o 
  -1  18   5      706.03      667.31     17.66 o 
   0  18   5      136.84      146.03      8.24 o 
   1  18   5       55.51       64.40      5.83 o 
   2  18   5     1075.44      916.01     15.78 o 
   3  18   5        5.11        5.89      8.16 o 
   4  18   5       11.60       13.50      9.03 o 
   5  18   5       62.78       52.13     15.89 o 
   6  18   5      137.64      138.22     31.24 o 
   7  18   5      249.70      211.73     21.68 o 
   8  18   5      703.05      653.53     36.02 o 
   9  18   5       42.78       65.64     23.72 o 
  -9  19   5        1.13      -13.48     17.21 o 
  -8  19   5        5.34       -6.61     21.01 o 
  -7  19   5        4.63        4.67     16.57 o 
  -6  19   5      756.65      734.03     30.32 o 
  -5  19   5      525.32      559.62     25.37 o 
  -4  19   5     1030.71     1073.97     25.53 o 
  -3  19   5       87.78       86.53      8.90 o 
  -2  19   5       46.65       23.92      5.58 o 
  -1  19   5      217.18      244.69      9.35 o 
   0  19   5      543.35      509.20     12.04 o 
   1  19   5       57.55       61.80      6.18 o 
   2  19   5     1578.27     1560.14     36.36 o 
   3  19   5       11.45       18.71      8.56 o 
   4  19   5      506.90      479.71     16.34 o 
   5  19   5     1318.08     1297.23     39.65 o 
   6  19   5        3.99      -18.25     16.98 o 
   7  19   5      277.41      269.82     24.05 o 
   8  19   5      122.34      107.21     31.24 o 
   9  19   5       25.87        9.20     24.81 o 
  -9  20   5      452.33      432.21     28.82 o 
  -8  20   5       66.25       49.06     18.71 o 
  -7  20   5      349.91      336.89     23.49 o 
  -6  20   5       80.98       92.91     17.19 o 
  -5  20   5     1084.86     1061.43     56.38 o 
  -4  20   5       16.84       13.50      8.82 o 
  -3  20   5      615.97      586.07     19.56 o 
  -2  20   5        1.12        5.93     11.80 o 
  -1  20   5     1363.11     1381.31     22.14 o 
   0  20   5      236.66      205.99      9.31 o 
   1  20   5      313.92      324.17      9.35 o 
   2  20   5      205.43      255.35     10.08 o 
   3  20   5      496.88      464.01     15.88 o 
   4  20   5       31.22       40.73     10.48 o 
   5  20   5      288.65      254.56     23.90 o 
   6  20   5       19.07       22.62     17.74 o 
   7  20   5      189.46      186.99     29.39 o 
   8  20   5      367.14      373.18     28.35 o 
  -8  21   5      215.15      224.53     25.88 o 
  -7  21   5      395.06      441.98     46.25 o 
  -6  21   5      393.45      348.68     23.54 o 
  -5  21   5       47.81       46.10     12.73 o 
  -4  21   5     1468.61     1495.13     32.83 o 
  -3  21   5      190.19      176.83     14.01 o 
  -2  21   5     2109.20     2043.61     44.38 o 
  -1  21   5        6.09        8.30      7.59 o 
   0  21   5      884.08      899.57     17.67 o 
   1  21   5      238.66      255.64      9.75 o 
   2  21   5      232.50      221.00     11.71 o 
   3  21   5      493.14      488.07     18.72 o 
   4  21   5     2606.03     2580.22     37.78 o 
   5  21   5      121.90      125.01     20.50 o 
   6  21   5       17.65       -8.27     17.75 o 
   7  21   5      364.37      369.36     26.94 o 
   8  21   5       13.86        0.40     21.67 o 
  -8  22   5       46.72       66.04     20.86 o 
  -7  22   5      210.61      211.95     22.79 o 
  -6  22   5        8.54       11.90     16.29 o 
  -5  22   5      160.69      173.97     12.73 o 
  -4  22   5       16.34       11.89     12.55 o 
  -3  22   5      516.27      483.51     19.76 o 
  -2  22   5      126.39      120.66     13.18 o 
  -1  22   5      903.76      913.53     18.13 o 
   0  22   5       95.29      105.40      8.88 o 
   1  22   5     1344.81     1372.51     24.86 o 
   2  22   5      582.11      557.41     16.97 o 
   3  22   5      584.56      622.23     25.95 o 
   4  22   5      618.10      645.87     18.33 o 
   5  22   5      253.45      254.17     15.81 o 
   6  22   5      388.50      435.40     22.75 o 
   7  22   5       85.21      110.10     18.93 o 
  -7  23   5        3.02      -24.23     23.40 o 
  -6  23   5      347.28      386.37     25.48 o 
  -5  23   5       57.28       62.27     13.98 o 
  -4  23   5     1267.32     1291.97     41.10 o 
  -3  23   5       66.90       91.14     13.51 o 
  -2  23   5      121.74      132.51     13.55 o 
  -1  23   5        1.48       -0.57      8.02 o 
   0  23   5      202.31      180.64     10.31 o 
   1  23   5      129.10      116.16     10.02 o 
   2  23   5      526.50      552.11     26.95 o 
   3  23   5       62.63       45.29     10.76 o 
   4  23   5      294.95      291.90     14.45 o 
   5  23   5     1745.37     1942.95     32.52 o 
   6  23   5      111.37      124.21     17.60 o 
   7  23   5      681.10      743.35     29.78 o 
  -7  24   5       63.13      102.62     21.70 o 
  -6  24   5       27.64      -18.90     17.73 o 
  -5  24   5       34.93       15.46     13.72 o 
  -4  24   5      119.07      111.55     14.63 o 
  -3  24   5      875.55      898.78     27.01 o 
  -2  24   5       16.96       17.70     12.54 o 
  -1  24   5      422.38      424.80     13.64 o 
   0  24   5        5.45        1.28      9.34 o 
   1  24   5      158.13      150.54     10.77 o 
   2  24   5      502.22      493.69     24.44 o 
   3  24   5      176.68      182.32     17.24 o 
   4  24   5      104.86      120.42     12.69 o 
   5  24   5      232.59      236.09     13.96 o 
   6  24   5       32.42       38.93     20.27 o 
  -6  25   5       46.29       26.08     20.47 o 
  -5  25   5        6.20      -15.84     13.39 o 
  -4  25   5      102.07      111.49     15.42 o 
  -3  25   5        0.44        3.92     12.70 o 
  -2  25   5      288.07      258.87     24.66 o 
  -1  25   5       42.15       32.50     10.35 o 
   0  25   5        6.44       -3.68      9.50 o 
   1  25   5        0.35       -5.14     10.94 o 
   2  25   5       14.14       -8.85     16.13 o 
   3  25   5        1.46       23.63     16.93 o 
   4  25   5        9.87        6.33     11.73 o 
   5  25   5      335.31      403.65     19.30 o 
   6  25   5        1.48       16.74     14.51 o 
  -5  26   5       14.75       36.64     15.55 o 
  -4  26   5        0.09      -11.56     14.74 o 
  -3  26   5       10.36        4.65     17.32 o 
  -2  26   5        9.98       18.67     13.43 o 
  -1  26   5       11.19       35.38     11.74 o 
   0  26   5       23.06       14.99     10.05 o 
   1  26   5       37.59       48.49     15.85 o 
   2  26   5       15.00      -13.04     15.67 o 
   3  26   5       61.60       36.73     17.47 o 
   4  26   5        3.33        2.23     17.71 o 
   5  26   5       47.79       78.54     13.39 o 
  -4  27   5      209.48      224.39     18.36 o 
  -3  27   5       37.58       25.04     14.87 o 
  -2  27   5      122.39      127.12     16.31 o 
  -1  27   5       83.58      105.03     16.98 o 
   0  27   5      341.16      342.49     14.04 o 
   1  27   5       79.42      112.62     17.53 o 
   2  27   5       85.29       76.67     17.91 o 
   3  27   5        9.72        2.71     19.35 o 
   4  27   5       11.97       18.13     17.77 o 
  -3  28   5       72.84       59.54     15.64 o 
  -2  28   5        0.31       -9.00     21.79 o 
  -1  28   5       88.93       81.36     17.61 o 
   0  28   5        1.85      -14.64     12.00 o 
   1  28   5      113.02      113.38     18.17 o 
   2  28   5        5.64       -2.59     28.03 o 
   3  28   5        4.24       -5.91     26.03 o 
  -1  29   5       49.85       46.98     32.07 o 
   0  29   5      235.96      232.22     17.99 o 
 -12   0   6       92.15      185.41     33.83 o 
 -11   0   6      739.40      721.50     70.48 o 
 -10   0   6     1736.44     1862.72     48.96 o 
  -9   0   6     2045.02     1975.31     48.42 o 
  -8   0   6     2435.00     2362.72     53.66 o 
  -7   0   6      430.64      390.83     19.39 o 
  -6   0   6     2121.92     2237.86     34.49 o 
  -5   0   6      673.11      724.87     13.67 o 
  -4   0   6     2894.65     2926.12     37.67 o 
  -3   0   6     7939.17     7509.11    100.67 o 
  -2   0   6    15200.67    15448.29    249.35 o 
  -1   0   6    11934.86    12479.54    143.98 o 
   0   0   6     8151.45     7800.85     83.01 o 
   1   0   6    19098.14    20572.40    218.38 o 
   2   0   6     6435.07     6352.15     70.81 o 
   3   0   6      321.33      359.89     11.20 o 
   4   0   6     6999.18     7036.48    112.31 o 
   5   0   6     2413.74     2317.62     49.50 o 
   6   0   6     2082.67     2319.01     42.09 o 
   7   0   6     2810.83     2572.33     46.79 o 
   8   0   6     3467.39     3618.61    143.83 o 
   9   0   6     2512.75     2397.76    104.99 o 
  10   0   6      585.23      560.03     42.60 o 
  11   0   6      397.35      335.04     42.40 o 
  12   0   6       25.12       26.90     36.17 o 
 -12   1   6      268.44      332.26     27.95 o 
 -11   1   6       35.62       63.20     15.31 o 
 -10   1   6       23.07       36.19     11.36 o 
  -9   1   6       33.22       50.48     10.57 o 
  -8   1   6     1085.49     1048.77     22.18 o 
  -7   1   6       12.63       18.82      5.66 o 
  -6   1   6     8457.38     8488.72     86.58 o 
  -5   1   6     3765.07     3779.03     35.37 o 
  -4   1   6       19.33       36.38      4.07 o 
  -3   1   6     3219.17     3049.56     38.25 o 
  -2   1   6      121.87      111.39      4.12 o 
  -1   1   6     6885.57     7043.65     55.59 o 
   0   1   6        8.61       15.91      1.95 o 
   1   1   6     6614.35     7058.23     54.21 o 
   2   1   6     3459.69     3597.59     30.40 o 
   3   1   6    13188.16    13179.28    119.39 o 
   4   1   6     4139.72     4179.99     46.07 o 
   5   1   6     3957.88     3769.76     38.53 o 
   6   1   6     1328.44     1385.10     20.33 o 
   7   1   6     1070.57     1069.06     31.75 o 
   8   1   6      301.90      328.02     14.25 o 
   9   1   6       98.41      107.04     12.99 o 
  10   1   6       56.97       97.08     22.83 o 
  11   1   6     1390.02     1463.78     51.63 o 
  12   1   6      832.85      956.97     64.82 o 
 -12   2   6      324.00      332.41     28.35 o 
 -11   2   6      651.61      631.94     26.21 o 
 -10   2   6      643.58      672.84     20.79 o 
  -9   2   6      412.59      447.76     22.86 o 
  -8   2   6     1392.93     1323.39     22.79 o 
  -7   2   6      833.37      769.64     18.50 o 
  -6   2   6     7515.25     7402.32     75.28 o 
  -5   2   6      477.88      468.63      9.65 o 
  -4   2   6      234.88      263.69      7.34 o 
  -3   2   6     2903.30     2846.57     31.26 o 
  -2   2   6     5015.88     5194.27     45.86 o 
  -1   2   6      841.58      987.45      9.77 o 
   0   2   6     4740.05     4462.64     33.28 o 
   1   2   6     2287.07     2351.05     20.73 o 
   2   2   6     1652.49     1764.41     14.76 o 
   3   2   6      118.56      123.53      4.37 o 
   4   2   6      372.16      370.77      8.26 o 
   5   2   6       72.05       65.04      4.70 o 
   6   2   6     3783.16     3867.43     45.21 o 
   7   2   6       96.90      102.63      8.64 o 
   8   2   6     6637.75     6430.83     83.77 o 
   9   2   6      734.22      680.11     18.60 o 
  10   2   6       64.09       63.69     20.97 o 
  11   2   6     1066.08     1277.57     73.01 o 
 -12   3   6       40.26       23.49     20.01 o 
 -11   3   6        1.48       16.03     14.95 o 
 -10   3   6       17.22       22.85     13.88 o 
  -9   3   6       42.65       36.98     12.75 o 
  -8   3   6     2141.75     2129.55     40.44 o 
  -7   3   6       62.38       25.54      7.57 o 
  -6   3   6       13.48       26.39      4.99 o 
  -5   3   6     2290.90     2415.74     30.08 o 
  -4   3   6      127.42      100.62      4.92 o 
  -3   3   6     5546.08     5237.76     58.39 o 
  -2   3   6      189.64      177.80      4.37 o 
  -1   3   6       48.30       63.54      2.49 o 
   0   3   6      394.14      423.60      5.17 o 
   1   3   6       13.40       18.31      2.10 o 
   2   3   6      536.63      582.75      7.09 o 
   3   3   6     7998.20     7944.72     66.49 o 
   4   3   6       82.07      163.92      6.97 o 
   5   3   6     2212.89     2045.68     23.25 o 
   6   3   6      145.04      167.29      8.03 o 
   7   3   6      120.98      108.83      8.69 o 
   8   3   6      195.14      228.86     11.67 o 
   9   3   6       27.37       50.93     10.42 o 
  10   3   6       20.02      -14.83     20.14 o 
  11   3   6      490.60      428.53     45.91 o 
 -12   4   6       63.02       60.75     17.23 o 
 -11   4   6       63.12       40.21     19.57 o 
 -10   4   6      314.87      323.08     18.58 o 
  -9   4   6      186.80      203.80     11.23 o 
  -8   4   6      202.75      192.14     11.86 o 
  -7   4   6      292.66      316.50     14.06 o 
  -6   4   6      916.35      922.43     18.99 o 
  -5   4   6      236.13      244.71      7.67 o 
  -4   4   6      195.50      199.28      6.60 o 
  -3   4   6     3920.76     3949.03     49.77 o 
  -2   4   6     1399.18     1424.38     18.84 o 
  -1   4   6     1742.58     1828.19     15.58 o 
   0   4   6      979.51      930.75      9.57 o 
   1   4   6     2103.68     2218.82     18.74 o 
   2   4   6        3.88       12.31      2.82 o 
   3   4   6      844.07      857.13     11.03 o 
   4   4   6       64.20       87.61      4.97 o 
   5   4   6      415.76      432.69      9.60 o 
   6   4   6        0.69        6.45      5.77 o 
   7   4   6        1.84       -1.51      7.16 o 
   8   4   6      343.77      327.10     13.14 o 
   9   4   6      168.57      179.02     12.29 o 
  10   4   6        9.97        9.14     17.29 o 
  11   4   6       22.48       43.57     35.68 o 
 -12   5   6        1.68       -2.65     19.80 o 
 -11   5   6       29.13       41.20     15.49 o 
 -10   5   6      540.29      528.40     22.50 o 
  -9   5   6      751.27      757.26     32.27 o 
  -8   5   6      280.82      310.67     15.53 o 
  -7   5   6       69.65       63.45     11.97 o 
  -6   5   6      930.93      973.01     22.65 o 
  -5   5   6       19.37       49.34     13.14 o 
  -4   5   6      215.82      239.15      7.13 o 
  -3   5   6     1520.22     1497.35     16.94 o 
  -2   5   6     3453.32     3453.94     30.22 o 
  -1   5   6     1599.67     1572.64     14.99 o 
   0   5   6        4.66        0.65      2.24 o 
   1   5   6       13.33       16.27      2.19 o 
   2   5   6     3995.35     4178.40     35.05 o 
   3   5   6     1582.92     1528.70     16.70 o 
   4   5   6     2688.50     2477.91     28.77 o 
   5   5   6      134.81      102.53      6.72 o 
   6   5   6      584.47      585.35     16.18 o 
   7   5   6      102.99      112.57      8.95 o 
   8   5   6      301.40      361.11     13.48 o 
   9   5   6      662.60      725.21     22.65 o 
  10   5   6      310.62      238.80     23.08 o 
  11   5   6        1.54       -5.95     34.41 o 
 -12   6   6       32.43       18.13     20.22 o 
 -11   6   6       18.34       26.40     15.74 o 
 -10   6   6        4.07        3.68     11.56 o 
  -9   6   6      233.87      221.22     13.08 o 
  -8   6   6        2.53       -2.58      8.75 o 
  -7   6   6      769.42      749.50     20.81 o 
  -6   6   6      393.85      362.07     14.64 o 
  -5   6   6      233.47      206.02      8.67 o 
  -4   6   6     2463.90     2508.83     30.60 o 
  -3   6   6       80.93       77.85      3.58 o 
  -2   6   6     1125.29     1232.03     11.58 o 
  -1   6   6        7.62       18.10      2.23 o 
   0   6   6      816.34      858.08      9.17 o 
   1   6   6     1406.64     1346.52     12.48 o 
   2   6   6     3267.69     3245.87     27.91 o 
   3   6   6      774.62      811.58     10.86 o 
   4   6   6     3386.77     3199.57     32.13 o 
   5   6   6      895.38      867.94     15.52 o 
   6   6   6      967.90      993.07     17.63 o 
   7   6   6      407.97      445.27     20.83 o 
   8   6   6      185.36      159.30     11.10 o 
   9   6   6       35.18       47.89     11.51 o 
  10   6   6       30.50       28.81     18.50 o 
  11   6   6       10.87       11.62     20.43 o 
 -12   7   6      342.03      362.01     26.60 o 
 -11   7   6        0.46        1.35     14.65 o 
 -10   7   6      445.68      505.94     19.02 o 
  -9   7   6       10.22       10.04     10.91 o 
  -8   7   6       93.90       94.39     10.85 o 
  -7   7   6      836.21      838.13     19.80 o 
  -6   7   6     1322.89     1241.22     26.92 o 
  -5   7   6      635.41      578.91     16.70 o 
  -4   7   6     2435.08     2457.43     30.15 o 
  -3   7   6       91.81      122.55      6.09 o 
  -2   7   6     3143.64     3231.28     38.41 o 
  -1   7   6     8818.53     8676.11     68.46 o 
   0   7   6      176.03      129.85      3.95 o 
   1   7   6    10927.76    11211.57     85.15 o 
   2   7   6        8.19       20.44      2.19 o 
   3   7   6      987.93     1085.26     13.52 o 
   4   7   6     9446.29     9061.68     94.67 o 
   5   7   6      913.43      917.46     16.88 o 
   6   7   6       21.41       13.65      6.94 o 
   7   7   6     3948.12     3826.56     51.79 o 
   8   7   6        8.68       23.85      9.40 o 
   9   7   6      987.18      943.36     30.76 o 
  10   7   6      375.79      452.00     27.38 o 
  11   7   6      286.16      331.63     27.95 o 
 -11   8   6      169.68      131.47     16.76 o 
 -10   8   6      272.13      308.54     16.24 o 
  -9   8   6      823.44      844.82     23.06 o 
  -8   8   6       71.78       81.96     10.52 o 
  -7   8   6     2024.57     1926.26     70.25 o 
  -6   8   6      381.85      419.08     16.70 o 
  -5   8   6      269.26      334.88     17.52 o 
  -4   8   6     8776.92     8835.96    104.89 o 
  -3   8   6     1786.22     1765.77     19.25 o 
  -2   8   6     3463.03     3322.78     27.82 o 
  -1   8   6      673.79      636.55      7.11 o 
   0   8   6      385.03      316.10      5.30 o 
   1   8   6        2.91       14.87      2.51 o 
   2   8   6     4277.06     4393.92     37.09 o 
   3   8   6      448.37      471.79      8.26 o 
   4   8   6    10367.79    10412.55    106.07 o 
   5   8   6       22.49       54.43      6.36 o 
   6   8   6     3974.34     3777.97     50.45 o 
   7   8   6     1999.23     1924.42     31.16 o 
   8   8   6      455.24      555.82     17.27 o 
   9   8   6      797.24      759.58     33.68 o 
  10   8   6      593.88      557.08     31.51 o 
  11   8   6       37.58        9.12     20.06 o 
 -11   9   6        3.51        4.76     15.04 o 
 -10   9   6      675.06      696.81     28.06 o 
  -9   9   6      544.99      521.33     19.87 o 
  -8   9   6     1074.79     1051.57     23.75 o 
  -7   9   6      133.29      160.88     15.17 o 
  -6   9   6      816.25      795.06     21.62 o 
  -5   9   6      692.21      661.69     23.02 o 
  -4   9   6      674.58      642.25     17.79 o 
  -3   9   6     5462.13     5392.92     51.49 o 
  -2   9   6     1006.40      971.52     11.03 o 
  -1   9   6     6109.49     5992.12     46.38 o 
   0   9   6      458.91      523.20      6.64 o 
   1   9   6     6408.60     6726.14     52.33 o 
   2   9   6      776.72      807.70      9.63 o 
   3   9   6     3504.50     3454.80     33.70 o 
   4   9   6      606.16      600.69     12.48 o 
   5   9   6     2762.00     2618.61     36.89 o 
   6   9   6      220.56      229.46     10.52 o 
   7   9   6     1408.75     1404.04     25.67 o 
   8   9   6      467.94      495.22     22.30 o 
   9   9   6     1155.01     1118.25     95.92 o 
  10   9   6     1093.14     1150.93     43.03 o 
  11   9   6      198.77      193.36     25.28 o 
 -11  10   6      110.77      149.64     21.81 o 
 -10  10   6      295.73      269.70     22.94 o 
  -9  10   6       91.66      105.10     12.68 o 
  -8  10   6      319.67      282.38     14.68 o 
  -7  10   6     1780.74     1769.62     36.42 o 
  -6  10   6     1839.34     1805.10     35.73 o 
  -5  10   6     1822.13     1661.88     32.39 o 
  -4  10   6      988.57     1002.32     22.72 o 
  -3  10   6      221.22      191.83      6.52 o 
  -2  10   6     4757.98     4908.71     43.95 o 
  -1  10   6       68.42      103.42      3.22 o 
   0  10   6     3562.67     3514.58     28.62 o 
   1  10   6      941.62      834.94      9.24 o 
   2  10   6     3858.64     3829.80     32.51 o 
   3  10   6     1396.97     1417.19     15.83 o 
   4  10   6     1816.71     1742.34     26.69 o 
   5  10   6      181.73      201.06      9.73 o 
   6  10   6     1894.83     1986.89     31.07 o 
   7  10   6      737.56      794.50     19.11 o 
   8  10   6     1585.64     1460.25     35.52 o 
   9  10   6       30.65       18.55     41.28 o 
  10  10   6       32.04       46.72     21.03 o 
  11  10   6      473.95      562.50     33.72 o 
 -11  11   6        6.60       10.05     19.39 o 
 -10  11   6       60.01       41.19     15.37 o 
  -9  11   6        1.76        8.47     12.86 o 
  -8  11   6      685.41      649.97     22.72 o 
  -7  11   6      339.96      376.97     16.80 o 
  -6  11   6      453.72      434.56     17.33 o 
  -5  11   6       48.72       39.26      9.15 o 
  -4  11   6       78.66       94.44      9.38 o 
  -3  11   6      155.16      144.39      9.06 o 
  -2  11   6     1356.75     1380.10     14.68 o 
  -1  11   6     2333.81     2362.04     21.89 o 
   0  11   6       45.60       42.24      3.02 o 
   1  11   6     1946.94     1913.94     17.98 o 
   2  11   6      157.31      151.60      5.13 o 
   3  11   6     3923.29     3826.71     37.40 o 
   4  11   6     1898.20     1829.72     31.18 o 
   5  11   6      172.88      181.54     10.02 o 
   6  11   6        3.09        8.32      7.92 o 
   7  11   6      637.31      643.64     19.53 o 
   8  11   6       94.16       96.63     17.35 o 
   9  11   6      405.30      385.29     25.41 o 
  10  11   6      338.02      338.19     28.08 o 
  11  11   6      396.64      383.09     30.55 o 
 -11  12   6        1.11        4.78     18.47 o 
 -10  12   6      151.69      199.49     35.37 o 
  -9  12   6      103.69      128.81     15.61 o 
  -8  12   6       19.54       12.18     12.01 o 
  -7  12   6      816.07      767.96     23.77 o 
  -6  12   6       32.67       36.24     11.85 o 
  -5  12   6      174.57      152.41     11.56 o 
  -4  12   6      153.88      179.02      9.99 o 
  -3  12   6     1157.27     1128.27     37.44 o 
  -2  12   6     1370.52     1340.94     16.47 o 
  -1  12   6      654.58      672.93      8.90 o 
   0  12   6      167.57      183.61      5.20 o 
   1  12   6      253.10      227.35      5.26 o 
   2  12   6     1192.82     1095.62     11.60 o 
   3  12   6       93.26       90.59      6.19 o 
   4  12   6     1361.39     1351.12     25.34 o 
   5  12   6        0.41        0.44      7.37 o 
   6  12   6       24.27       10.06      8.79 o 
   7  12   6      183.09      184.60     13.14 o 
   8  12   6      132.80      149.28     19.25 o 
   9  12   6      213.51      215.55     33.19 o 
  10  12   6       26.51       33.79     19.79 o 
 -11  13   6      192.78      180.92     22.71 o 
 -10  13   6        0.68       -2.75     17.26 o 
  -9  13   6        0.71        3.38     13.89 o 
  -8  13   6       10.99        4.56     12.41 o 
  -7  13   6      109.53      111.17     12.72 o 
  -6  13   6       74.23       87.03     11.67 o 
  -5  13   6        2.57        7.54     11.10 o 
  -4  13   6      624.02      647.90     41.46 o 
  -3  13   6      137.23      137.31     11.15 o 
  -2  13   6      108.62      109.70      6.39 o 
  -1  13   6       99.99      100.48      4.66 o 
   0  13   6      258.31      244.85      5.93 o 
   1  13   6       20.52       24.71      3.85 o 
   2  13   6     1253.87     1258.12     12.96 o 
   3  13   6      114.37      121.55      6.93 o 
   4  13   6      385.32      371.33     13.01 o 
   5  13   6       13.71       20.10     10.28 o 
   6  13   6        6.43       -0.80      9.00 o 
   7  13   6      178.49      155.13     15.20 o 
   8  13   6       17.95      -25.52     15.59 o 
   9  13   6      126.87      177.04     23.56 o 
  10  13   6       14.75        9.53     21.68 o 
 -10  14   6       66.72       70.21     25.15 o 
  -9  14   6      108.87      102.77     15.93 o 
  -8  14   6        6.52        9.39     12.88 o 
  -7  14   6      247.36      253.47     19.57 o 
  -6  14   6        2.48       -0.86     12.23 o 
  -5  14   6       59.84       35.85     12.01 o 
  -4  14   6       29.66       35.30      7.13 o 
  -3  14   6       11.17       13.19      6.64 o 
  -2  14   6      175.19      173.43      6.18 o 
  -1  14   6       59.22       56.46      4.49 o 
   0  14   6      147.36      192.35      6.41 o 
   1  14   6        2.16        9.16      3.77 o 
   2  14   6     1929.05     1811.57     17.66 o 
   3  14   6        9.51       17.90      5.95 o 
   4  14   6      531.21      546.43     18.85 o 
   5  14   6        1.88        3.58      5.09 o 
   6  14   6      102.40       83.51     13.17 o 
   7  14   6      225.04      230.22     16.62 o 
   8  14   6       58.02       47.66     18.39 o 
   9  14   6      209.02      192.39     23.65 o 
  10  14   6      198.32      224.63     55.03 o 
 -10  15   6      186.73      192.94     23.24 o 
  -9  15   6        1.87        8.02     17.72 o 
  -8  15   6      169.14      151.53     18.84 o 
  -7  15   6      822.10      774.05     29.74 o 
  -6  15   6      537.06      540.46     24.67 o 
  -5  15   6       25.45       24.25     14.28 o 
  -4  15   6      772.58      782.65     17.50 o 
  -3  15   6      278.05      283.22     10.73 o 
  -2  15   6       20.82       10.78      4.64 o 
  -1  15   6     1364.54     1378.07     17.72 o 
   0  15   6      178.95      208.19      7.49 o 
   1  15   6     4400.44     4338.01     45.52 o 
   2  15   6        2.07       -3.99      3.89 o 
   3  15   6      536.49      470.57     14.09 o 
   4  15   6       36.92       25.57      6.61 o 
   5  15   6      202.08      197.32     16.98 o 
   6  15   6      446.00      455.78     19.35 o 
   7  15   6      699.11      719.46     69.31 o 
   8  15   6        4.03       17.20     18.45 o 
   9  15   6      591.39      564.07     32.37 o 
  10  15   6      103.02      148.47     35.39 o 
 -10  16   6        1.94       17.80     19.14 o 
  -9  16   6      359.87      335.96     25.23 o 
  -8  16   6      123.50      116.31     19.28 o 
  -7  16   6      124.80      139.79     27.98 o 
  -6  16   6      184.74      184.75     33.24 o 
  -5  16   6      315.76      337.42     53.96 o 
  -4  16   6     3102.42     3065.88     44.98 o 
  -3  16   6      396.45      463.91     14.30 o 
  -2  16   6      915.62      920.11     18.55 o 
  -1  16   6       70.10       70.92      7.24 o 
   0  16   6      986.33      905.37     13.80 o 
   1  16   6        9.04       12.21      5.39 o 
   2  16   6     1792.06     1841.75     24.44 o 
   3  16   6      311.07      295.66     13.79 o 
   4  16   6     2328.89     2324.86     33.41 o 
   5  16   6        3.25       11.00     10.96 o 
   6  16   6     1655.19     1588.85     36.31 o 
   7  16   6      542.03      544.43     29.11 o 
   8  16   6      229.35      241.55     23.25 o 
   9  16   6      136.44      144.58     24.64 o 
 -10  17   6      414.95      453.31     39.53 o 
  -9  17   6      202.82      211.25     22.49 o 
  -8  17   6      276.20      308.23     23.02 o 
  -7  17   6      256.06      218.37     19.15 o 
  -6  17   6      246.04      218.80     17.93 o 
  -5  17   6     1440.60     1436.43     70.67 o 
  -4  17   6     1369.16     1365.04     25.39 o 
  -3  17   6     1136.61     1107.71     21.81 o 
  -2  17   6     1314.15     1341.42     18.67 o 
  -1  17   6     2038.59     1973.54     27.84 o 
   0  17   6      682.47      599.28     12.36 o 
   1  17   6     1395.89     1416.99     20.07 o 
   2  17   6      861.32      858.41     15.17 o 
   3  17   6     1647.40     1751.81     37.43 o 
   4  17   6       14.93       16.93      8.72 o 
   5  17   6      966.48      910.48     32.20 o 
   6  17   6       31.70       14.78     21.10 o 
   7  17   6      911.46      926.50     45.23 o 
   8  17   6       87.06      156.35     22.87 o 
   9  17   6      670.19      656.79     34.76 o 
  -9  18   6       90.69       62.89     18.85 o 
  -8  18   6       17.96       27.75     18.45 o 
  -7  18   6      538.07      538.45     27.70 o 
  -6  18   6      152.77      151.67     17.97 o 
  -5  18   6      301.68      318.86     62.19 o 
  -4  18   6     2147.76     2171.80     35.29 o 
  -3  18   6      181.84      177.36     10.17 o 
  -2  18   6      942.32      845.21     21.47 o 
  -1  18   6       20.16        9.39      7.59 o 
   0  18   6     1764.10     1701.44     21.32 o 
   1  18   6      302.36      308.53      9.20 o 
   2  18   6     1870.72     1875.60     30.37 o 
   3  18   6      489.19      479.55     23.91 o 
   4  18   6     1355.84     1355.90     26.71 o 
   5  18   6      276.31      281.68     21.80 o 
   6  18   6     1272.65     1341.46     43.07 o 
   7  18   6      399.75      407.94     45.57 o 
   8  18   6      314.45      286.94     37.04 o 
   9  18   6       80.50       85.46     23.94 o 
  -9  19   6       54.69       42.10     20.97 o 
  -8  19   6      183.36      169.00     33.09 o 
  -7  19   6      113.98       74.81     18.73 o 
  -6  19   6      199.65      225.93     19.86 o 
  -5  19   6       50.37       47.06     12.37 o 
  -4  19   6      292.28      327.59     13.24 o 
  -3  19   6       42.20       65.88      9.34 o 
  -2  19   6      609.79      601.75     15.66 o 
  -1  19   6     1124.65     1087.21     22.79 o 
   0  19   6       19.55        1.48      6.12 o 
   1  19   6     1324.79     1295.87     18.11 o 
   2  19   6       69.88       70.10      8.04 o 
   3  19   6      656.23      638.75     27.11 o 
   4  19   6      265.86      275.20     13.36 o 
   5  19   6      287.80      299.44     29.34 o 
   6  19   6      111.45      137.78     21.03 o 
   7  19   6     1038.94     1056.33     41.34 o 
   8  19   6      199.13      215.05     24.93 o 
  -9  20   6       35.38       30.54     21.19 o 
  -8  20   6        7.37       15.74     18.23 o 
  -7  20   6      413.95      464.00     26.88 o 
  -6  20   6       10.26       28.94     16.84 o 
  -5  20   6        5.05      -11.35     11.78 o 
  -4  20   6     1002.87     1061.01     30.22 o 
  -3  20   6      305.88      325.53     15.89 o 
  -2  20   6      269.28      271.61     11.28 o 
  -1  20   6       80.92       54.69      7.73 o 
   0  20   6        7.48       -4.43      6.40 o 
   1  20   6       20.91       17.26      6.20 o 
   2  20   6     1192.86     1153.89     30.52 o 
   3  20   6      100.76       68.45     13.49 o 
   4  20   6     1133.41     1210.17     25.99 o 
   5  20   6       69.81       52.91     13.58 o 
   6  20   6        5.95       17.30     21.35 o 
   7  20   6      136.08      197.87     24.44 o 
   8  20   6        4.21       -8.70     20.52 o 
  -8  21   6        7.43       12.51     19.46 o 
  -7  21   6      230.68      224.72     41.53 o 
  -6  21   6       49.24       36.53     17.87 o 
  -5  21   6       23.40       16.25     10.34 o 
  -4  21   6       18.17        5.59     11.70 o 
  -3  21   6      395.83      424.89     18.13 o 
  -2  21   6      207.40      219.55     18.09 o 
  -1  21   6      569.79      603.58     16.35 o 
   0  21   6        0.10       -0.56      8.06 o 
   1  21   6       28.39       48.18      7.44 o 
   2  21   6       28.16       25.54      9.36 o 
   3  21   6      120.49      121.69     13.19 o 
   4  21   6      151.19      158.28     17.23 o 
   5  21   6      424.19      454.26     20.62 o 
   6  21   6      106.08      120.54     20.56 o 
   7  21   6      477.03      482.78     30.06 o 
   8  21   6       16.54      -19.44     21.86 o 
  -8  22   6      107.48      112.81     22.28 o 
  -7  22   6      127.75      143.50     21.80 o 
  -6  22   6        1.82        1.72     16.25 o 
  -5  22   6        0.04       -2.29     10.50 o 
  -4  22   6      172.19      164.04     14.77 o 
  -3  22   6      217.07      214.56     15.14 o 
  -2  22   6       28.65       39.07     14.48 o 
  -1  22   6       84.97       84.82      8.81 o 
   0  22   6      111.46      122.24      9.55 o 
   1  22   6      139.21      132.10      8.56 o 
   2  22   6       45.66       36.55      9.89 o 
   3  22   6      687.81      712.18     25.05 o 
   4  22   6        0.81      -14.63     12.16 o 
   5  22   6        0.78       -8.04     11.41 o 
   6  22   6      225.77      231.58     24.90 o 
   7  22   6       26.37       42.52     21.87 o 
  -7  23   6       91.85      100.85     21.23 o 
  -6  23   6      394.61      456.58     66.58 o 
  -5  23   6      628.37      644.47     37.18 o 
  -4  23   6        1.31       -4.41     12.93 o 
  -3  23   6       55.32       30.44     12.83 o 
  -2  23   6       13.01       11.83     12.86 o 
  -1  23   6      194.04      203.58     10.53 o 
   0  23   6       63.79       59.97      9.13 o 
   1  23   6      415.45      450.03     15.52 o 
   2  23   6     1147.06     1136.89     28.21 o 
   3  23   6      856.28      823.55     21.54 o 
   4  23   6      435.82      446.63     19.63 o 
   5  23   6        6.77        4.76     11.08 o 
   6  23   6        1.28        8.53     16.62 o 
   7  23   6        4.20       -2.03     17.00 o 
  -6  24   6       21.61       10.50     17.79 o 
  -5  24   6       72.05      110.94     15.38 o 
  -4  24   6        9.10       -1.14     12.91 o 
  -3  24   6      126.48      127.74     14.56 o 
  -2  24   6      448.69      440.31     19.43 o 
  -1  24   6       78.21       86.78      9.44 o 
   0  24   6     1121.65     1171.91     21.87 o 
   1  24   6      194.36      198.13     15.01 o 
   2  24   6      374.80      412.86     46.30 o 
   3  24   6       48.39       30.90     11.40 o 
   4  24   6       44.66       53.14     12.39 o 
   5  24   6      150.79      203.30     26.34 o 
   6  24   6      162.40      180.65     24.04 o 
  -6  25   6      414.37      453.75     28.32 o 
  -5  25   6      579.61      605.90     24.73 o 
  -4  25   6      144.92      148.84     16.15 o 
  -3  25   6     1121.86     1118.34     30.27 o 
  -2  25   6       26.16       -3.80     13.03 o 
  -1  25   6       19.35       21.48     10.64 o 
   0  25   6      168.09      180.83     11.83 o 
   1  25   6      286.09      283.81     16.94 o 
   2  25   6       13.54       17.95     17.21 o 
   3  25   6     1030.28     1024.42     34.87 o 
   4  25   6      305.42      321.75     16.01 o 
   5  25   6      870.20      975.98     36.30 o 
  -5  26   6      156.26      191.04     18.16 o 
  -4  26   6        7.52       -6.80     14.66 o 
  -3  26   6      358.62      343.90     19.37 o 
  -2  26   6      178.33      190.23     17.75 o 
  -1  26   6       91.33       78.13     15.36 o 
   0  26   6      955.82      992.42     22.04 o 
   1  26   6      215.75      230.04     59.12 o 
   2  26   6      321.71      355.86     22.21 o 
   3  26   6      140.38      125.56     22.23 o 
   4  26   6       38.90       42.73     14.94 o 
  -4  27   6       40.70       44.22     15.96 o 
  -3  27   6      205.93      221.14     18.14 o 
  -2  27   6        7.56      -17.56     14.00 o 
  -1  27   6       19.76       28.27     16.12 o 
   0  27   6       96.44       92.19     11.31 o 
   1  27   6      470.72      510.89     35.14 o 
   2  27   6      295.67      299.44     33.09 o 
   3  27   6      597.36      649.86     30.14 o 
  -2  28   6      339.55      390.02     23.26 o 
  -1  28   6      100.26       91.50     17.84 o 
   0  28   6      348.87      334.32     19.44 o 
   1  28   6      335.06      336.28     31.58 o 
   2  28   6      198.93      216.23     20.82 o 
 -12   1   7        0.17        5.78     21.37 o 
 -11   1   7       12.40       12.97     15.15 o 
 -10   1   7       52.28       52.37     14.41 o 
  -9   1   7       90.23      126.67     12.44 o 
  -8   1   7      195.05      204.46     14.76 o 
  -7   1   7        3.73        9.76     11.27 o 
  -6   1   7      379.91      416.78     10.92 o 
  -5   1   7      900.63      974.40     14.18 o 
  -4   1   7     1152.48     1006.34     13.44 o 
  -3   1   7     3099.14     3135.16     28.09 o 
  -2   1   7      202.28      251.90      5.08 o 
  -1   1   7     1367.34     1320.36     12.11 o 
   0   1   7       48.42       79.56      2.85 o 
   1   1   7      573.39      599.59      6.79 o 
   2   1   7     1000.89      972.86      9.99 o 
   3   1   7     1345.62     1299.68     16.42 o 
   4   1   7     1159.98     1160.86     32.12 o 
   5   1   7      523.67      490.57     10.56 o 
   6   1   7       75.61       72.81      6.59 o 
   7   1   7       31.41       41.01      7.05 o 
   8   1   7      297.74      342.03     16.82 o 
   9   1   7       17.91       21.43     11.71 o 
  10   1   7      526.00      461.14     35.58 o 
  11   1   7       58.05       49.76     23.81 o 
 -12   2   7       56.39       50.88     17.25 o 
 -11   2   7        4.30       26.39     16.18 o 
 -10   2   7      572.40      611.89     24.11 o 
  -9   2   7       47.53       50.32     12.51 o 
  -8   2   7      730.17      702.27     27.64 o 
  -7   2   7      133.95      153.58     10.03 o 
  -6   2   7     1565.15     1575.62     24.49 o 
  -5   2   7      810.84      839.42     14.72 o 
  -4   2   7      513.27      496.00      8.71 o 
  -3   2   7        6.36       25.03      4.77 o 
  -2   2   7     1096.52     1159.51     11.46 o 
  -1   2   7      865.32      787.52      8.30 o 
   0   2   7     5873.00     5676.41     42.16 o 
   1   2   7      561.69      531.06      6.32 o 
   2   2   7     2055.05     2137.83     18.82 o 
   3   2   7     1065.01     1015.32     12.58 o 
   4   2   7       63.55       81.53      5.86 o 
   5   2   7     4028.80     3909.65     42.57 o 
   6   2   7       44.65       86.86      6.81 o 
   7   2   7     1579.50     1526.26     26.19 o 
   8   2   7      289.38      275.44     12.70 o 
   9   2   7      383.62      355.49     27.89 o 
  10   2   7      362.53      417.53     30.12 o 
  11   2   7      224.69      226.71     50.89 o 
 -12   3   7      119.52      129.92     18.62 o 
 -11   3   7       84.39       90.27     16.71 o 
 -10   3   7        6.89       22.47     14.11 o 
  -9   3   7      331.57      307.81     19.98 o 
  -8   3   7      210.75      268.81     17.80 o 
  -7   3   7     1283.89     1313.45     25.23 o 
  -6   3   7      301.59      297.09     11.30 o 
  -5   3   7     2203.55     2106.75     27.33 o 
  -4   3   7     1851.37     1927.21     44.16 o 
  -3   3   7     4018.91     3854.24     40.61 o 
  -2   3   7     3871.26     3740.60     32.69 o 
  -1   3   7     1495.44     1584.83     13.46 o 
   0   3   7     6889.15     7364.60     52.05 o 
   1   3   7     2581.20     2650.19     22.17 o 
   2   3   7     1260.44     1320.72     15.93 o 
   3   3   7      892.53      859.62     11.38 o 
   4   3   7     4626.75     4502.38     53.50 o 
   5   3   7      295.43      283.49      8.33 o 
   6   3   7     3888.42     3803.15     50.58 o 
   7   3   7        2.46        9.74      7.85 o 
   8   3   7      956.23      907.56     24.90 o 
   9   3   7        4.87       -4.01     10.86 o 
  10   3   7      651.82      737.09     37.21 o 
  11   3   7       24.74       52.65     25.91 o 
 -12   4   7       50.09       24.54     16.84 o 
 -11   4   7       36.59       33.06     15.31 o 
 -10   4   7     2789.97     2777.35     53.42 o 
  -9   4   7        2.16        6.08     14.62 o 
  -8   4   7     2426.62     2310.60     68.20 o 
  -7   4   7       10.59       28.06      9.17 o 
  -6   4   7      474.12      516.65     16.56 o 
  -5   4   7      402.85      369.06      9.59 o 
  -4   4   7     5388.88     5303.50     59.95 o 
  -3   4   7       11.69       26.25      2.75 o 
  -2   4   7     7120.48     6691.97     56.08 o 
  -1   4   7      683.68      831.92      8.63 o 
   0   4   7     1613.56     1466.67     13.62 o 
   1   4   7    10028.67    10366.56     79.01 o 
   2   4   7      467.17      535.43      8.07 o 
   3   4   7     7206.19     7550.03     78.33 o 
   4   4   7     1552.47     1492.32     20.48 o 
   5   4   7     1396.21     1584.42     20.83 o 
   6   4   7       33.03       27.56      7.11 o 
   7   4   7     2882.14     2817.92     40.83 o 
   8   4   7        3.26        8.15      8.80 o 
   9   4   7     3734.53     3600.09     66.73 o 
  10   4   7       57.85       77.72     23.25 o 
  11   4   7      609.69      596.19     49.91 o 
 -12   5   7       17.23       16.23     16.63 o 
 -11   5   7       25.67       47.58     15.57 o 
 -10   5   7       21.57       58.94     20.46 o 
  -9   5   7      530.84      567.58     18.93 o 
  -8   5   7        8.71       29.04     10.70 o 
  -7   5   7     1400.88     1438.21     30.47 o 
  -6   5   7      407.11      425.67     15.98 o 
  -5   5   7     3247.19     3128.76     45.88 o 
  -4   5   7     2055.33     1885.15     24.68 o 
  -3   5   7     5553.63     5430.82     51.79 o 
  -2   5   7     4003.08     4155.59     34.15 o 
  -1   5   7     3951.90     3901.68     31.15 o 
   0   5   7     5014.46     5274.52     39.55 o 
   1   5   7      639.91      632.14      7.96 o 
   2   5   7     5800.20     5591.43     46.39 o 
   3   5   7     1233.94     1263.44     15.03 o 
   4   5   7     2783.49     2814.99     33.61 o 
   5   5   7     1353.02     1141.12     18.87 o 
   6   5   7     2879.53     2773.10     40.01 o 
   7   5   7        2.55       26.85      8.07 o 
   8   5   7     1308.71     1256.93     24.98 o 
   9   5   7        4.05       24.25     12.85 o 
  10   5   7     1442.46     1534.82     39.78 o 
  11   5   7        2.30      -23.01     35.87 o 
 -12   6   7       33.21       38.67     17.18 o 
 -11   6   7        5.34       -2.38     14.63 o 
 -10   6   7     1333.40     1337.17     34.37 o 
  -9   6   7        5.63      -16.47     11.82 o 
  -8   6   7     1465.35     1421.59     32.03 o 
  -7   6   7      373.97      355.02     15.35 o 
  -6   6   7     2020.45     1923.43     36.28 o 
  -5   6   7       17.38       17.31      7.63 o 
  -4   6   7      299.08      265.04      8.68 o 
  -3   6   7       13.65       45.29      6.50 o 
  -2   6   7     2559.57     2667.57     22.85 o 
  -1   6   7      931.05      766.92     10.75 o 
   0   6   7     6128.12     6087.72     49.42 o 
   1   6   7     4867.45     4864.21     38.68 o 
   2   6   7     1892.32     1824.16     18.16 o 
   3   6   7      809.00      746.78     10.72 o 
   4   6   7      466.57      466.33     11.35 o 
   5   6   7     1548.53     1608.66     23.72 o 
   6   6   7       25.11       62.77      8.12 o 
   7   6   7     2884.45     2690.76     42.72 o 
   8   6   7      852.38      853.74     20.93 o 
   9   6   7      564.79      538.31     20.08 o 
  10   6   7     1389.10     1562.29     84.08 o 
  11   6   7      436.44      443.54     49.62 o 
 -11   7   7       11.77       -6.42     14.87 o 
 -10   7   7       27.74       31.26     14.22 o 
  -9   7   7      175.93      194.40     15.38 o 
  -8   7   7      518.61      513.33     19.99 o 
  -7   7   7       35.25       46.96     10.05 o 
  -6   7   7      209.05      218.08     12.41 o 
  -5   7   7     1463.97     1434.35     29.13 o 
  -4   7   7     8646.73     8603.01     94.39 o 
  -3   7   7      479.51      449.69      8.02 o 
  -2   7   7        4.89        8.35      2.14 o 
  -1   7   7      834.78      832.00      9.77 o 
   0   7   7      565.89      577.74      7.50 o 
   1   7   7      187.21      194.26      4.37 o 
   2   7   7      221.52      235.43      5.44 o 
   3   7   7    12847.89    12099.71    107.63 o 
   4   7   7     7403.75     7100.67     88.16 o 
   5   7   7       22.23       26.05      6.16 o 
   6   7   7      152.38      182.94     10.11 o 
   7   7   7      470.36      448.14     15.01 o 
   8   7   7      344.20      351.80     17.39 o 
   9   7   7       79.12       93.22     13.37 o 
  10   7   7      111.69      129.93     22.47 o 
  11   7   7      237.24      261.18     37.04 o 
 -11   8   7        0.23       -5.46     15.61 o 
 -10   8   7      815.75      879.26     28.08 o 
  -9   8   7        0.32        4.01     11.96 o 
  -8   8   7      207.34      193.97     14.06 o 
  -7   8   7        2.77        4.72      9.64 o 
  -6   8   7       26.35       13.50      8.57 o 
  -5   8   7        0.06       14.54      7.83 o 
  -4   8   7      642.96      671.03     18.41 o 
  -3   8   7      897.01      911.57     12.17 o 
  -2   8   7     1954.52     1868.69     16.01 o 
  -1   8   7      456.24      506.42      7.53 o 
   0   8   7        1.96        6.71      2.50 o 
   1   8   7      807.20      818.69      9.21 o 
   2   8   7     2512.88     2258.63     21.84 o 
   3   8   7      243.02      308.68      8.35 o 
   4   8   7        5.10        0.89      6.01 o 
   5   8   7       59.82       53.85      6.72 o 
   6   8   7        0.33        2.67      7.57 o 
   7   8   7       95.63       95.92      9.87 o 
   8   8   7       80.34       69.16     10.33 o 
   9   8   7     1201.34     1241.82     40.82 o 
  10   8   7       83.40       77.74     28.12 o 
  11   8   7        6.38      -13.84     21.68 o 
 -11   9   7      472.84      501.41     23.13 o 
 -10   9   7      104.35      117.24     16.32 o 
  -9   9   7      256.46      275.70     17.57 o 
  -8   9   7       50.62       55.19     12.17 o 
  -7   9   7       26.05       43.06     10.34 o 
  -6   9   7       37.09       31.53      9.92 o 
  -5   9   7        0.19        4.97      8.04 o 
  -4   9   7      255.37      280.54     12.33 o 
  -3   9   7      602.78      527.94     10.43 o 
  -2   9   7       15.52       22.07      3.90 o 
  -1   9   7      506.18      540.37      8.20 o 
   0   9   7       14.42       13.64      2.25 o 
   1   9   7     1610.07     1594.89     14.97 o 
   2   9   7     1369.07     1490.04     14.86 o 
   3   9   7     1909.54     1711.19     19.33 o 
   4   9   7      293.16      312.11     10.81 o 
   5   9   7        8.44       29.16      7.17 o 
   6   9   7      223.54      190.99     10.55 o 
   7   9   7        5.84       12.15      8.73 o 
   8   9   7      850.36      917.82     24.88 o 
   9   9   7        3.89       -6.50     23.49 o 
  10   9   7       18.88        9.95     20.37 o 
  11   9   7       25.33       37.20     22.48 o 
 -11  10   7        2.71       17.11     15.80 o 
 -10  10   7      240.46      232.45     26.73 o 
  -9  10   7      107.35      114.60     14.50 o 
  -8  10   7      403.97      415.31     18.29 o 
  -7  10   7        0.06       -3.83     10.47 o 
  -6  10   7     1633.69     1588.00     32.74 o 
  -5  10   7      858.75      824.00     21.69 o 
  -4  10   7      131.46      121.93     10.10 o 
  -3  10   7      413.68      424.90     10.60 o 
  -2  10   7      117.98      134.69      4.32 o 
  -1  10   7        7.40       37.62      3.09 o 
   0  10   7      675.28      623.70      8.14 o 
   1  10   7       34.13       43.86      3.53 o 
   2  10   7     3764.48     3911.43     33.45 o 
   3  10   7     1777.90     1829.01     25.96 o 
   4  10   7       80.40       84.73      7.57 o 
   5  10   7     3710.73     3545.62     58.57 o 
   6  10   7      154.65      154.40     10.31 o 
   7  10   7      187.04      215.35     12.33 o 
   8  10   7      100.83      130.49     13.34 o 
   9  10   7       15.42       12.51     18.27 o 
  10  10   7       88.16       70.82     21.87 o 
 -11  11   7      329.04      308.19     21.01 o 
 -10  11   7      105.25      122.57     16.22 o 
  -9  11   7      353.67      340.46     21.47 o 
  -8  11   7      184.05      191.88     16.46 o 
  -7  11   7      999.25      953.50     26.37 o 
  -6  11   7       36.63       54.15     10.90 o 
  -5  11   7      854.30      849.33     22.05 o 
  -4  11   7     1749.40     1624.98     27.19 o 
  -3  11   7     2668.14     2629.49     56.65 o 
  -2  11   7     1497.67     1465.75     16.60 o 
  -1  11   7     3394.85     3515.28     33.29 o 
   0  11   7     7072.82     6953.82     56.45 o 
   1  11   7      268.14      271.26      6.17 o 
   2  11   7      610.40      662.05      9.29 o 
   3  11   7     2404.60     2158.76     26.27 o 
   4  11   7      141.05      180.72     10.26 o 
   5  11   7      191.02      209.38     10.52 o 
   6  11   7     1704.30     1607.20     41.41 o 
   7  11   7     1276.88     1306.14     27.91 o 
   8  11   7     1953.13     1763.74     49.69 o 
   9  11   7        3.02       -6.00     17.65 o 
  10  11   7      520.63      544.04     32.44 o 
 -11  12   7        0.70        3.78     23.64 o 
 -10  12   7      181.02      153.70     17.72 o 
  -9  12   7      204.58      179.54     27.29 o 
  -8  12   7      348.15      344.62     17.74 o 
  -7  12   7      632.09      625.37     22.15 o 
  -6  12   7     1010.82     1003.34     26.14 o 
  -5  12   7     2974.34     2859.70     69.18 o 
  -4  12   7     3675.11     3656.01     59.42 o 
  -3  12   7     1857.21     1890.77     29.51 o 
  -2  12   7      447.24      443.28      9.24 o 
  -1  12   7       15.05       31.21      3.89 o 
   0  12   7      858.61      864.48     10.74 o 
   1  12   7      987.33     1013.36     12.14 o 
   2  12   7     7296.29     7215.70     61.55 o 
   3  12   7     3548.47     3563.80     45.99 o 
   4  12   7     1059.74      996.07     18.99 o 
   5  12   7     3544.38     3551.68     48.81 o 
   6  12   7      399.79      426.50     14.90 o 
   7  12   7      443.91      477.56     18.26 o 
   8  12   7       64.75       54.48     18.76 o 
   9  12   7      348.40      275.43     25.36 o 
  10  12   7      121.15      181.89     44.06 o 
 -10  13   7        0.80      -10.07     15.05 o 
  -9  13   7     1808.02     1855.05     41.50 o 
  -8  13   7      372.08      330.95     19.97 o 
  -7  13   7       23.44       24.15     11.47 o 
  -6  13   7        6.98       18.74     10.76 o 
  -5  13   7     1103.46     1056.34     31.34 o 
  -4  13   7       44.37       43.21      8.51 o 
  -3  13   7     4501.52     4378.54     59.71 o 
  -2  13   7      582.02      560.28     10.49 o 
  -1  13   7     5812.64     5558.72     56.03 o 
   0  13   7     3482.98     3473.84     35.50 o 
   1  13   7      106.78      114.12      4.74 o 
   2  13   7     3055.60     3159.42     28.16 o 
   3  13   7      416.77      407.39     11.15 o 
   4  13   7      712.21      684.79     16.27 o 
   5  13   7     1052.57     1039.20     32.21 o 
   6  13   7     1250.80     1151.55     23.39 o 
   7  13   7      540.47      520.93     25.51 o 
   8  13   7     3523.73     3543.69     80.61 o 
   9  13   7       77.98      103.03     21.88 o 
  10  13   7      598.82      611.52     33.56 o 
 -10  14   7        9.08       13.54     15.90 o 
  -9  14   7      170.55      203.22     17.78 o 
  -8  14   7     1162.80     1100.14     30.24 o 
  -7  14   7      291.15      311.78     20.60 o 
  -6  14   7     2333.08     2203.31     52.68 o 
  -5  14   7      349.90      339.71     18.88 o 
  -4  14   7     1104.25     1114.64     36.99 o 
  -3  14   7      429.73      426.45     18.08 o 
  -2  14   7       25.77       31.31      4.84 o 
  -1  14   7       84.60      119.99      5.75 o 
   0  14   7     4861.00     4338.17     49.21 o 
   1  14   7      510.89      499.69      9.24 o 
   2  14   7     3513.06     3608.27     43.60 o 
   3  14   7     1027.14     1009.96     17.15 o 
   4  14   7        5.05        4.93      6.57 o 
   5  14   7     4667.26     4454.52     67.08 o 
   6  14   7        0.81       -1.48      9.59 o 
   7  14   7     1304.56     1310.13     44.40 o 
   8  14   7       10.10        0.59     24.22 o 
   9  14   7       27.98       14.92     21.03 o 
  10  14   7       74.83      138.16     26.08 o 
 -10  15   7        1.99      -22.30     17.01 o 
  -9  15   7      508.35      524.38     27.80 o 
  -8  15   7       17.17       32.06     27.05 o 
  -7  15   7      162.51      148.72     17.92 o 
  -6  15   7      174.03      202.89     20.23 o 
  -5  15   7       65.75       69.11     15.45 o 
  -4  15   7       31.35       46.83      7.85 o 
  -3  15   7     1774.84     1729.57     30.00 o 
  -2  15   7      350.26      335.04      9.07 o 
  -1  15   7     1527.34     1536.89     21.80 o 
   0  15   7     2970.91     2774.50     33.73 o 
   1  15   7      100.07       85.21      6.88 o 
   2  15   7     1999.88     1995.93     26.40 o 
   3  15   7      105.64       98.96      7.52 o 
   4  15   7      136.51      138.82      8.47 o 
   5  15   7      232.87      241.16     13.64 o 
   6  15   7      383.27      441.19     19.72 o 
   7  15   7       72.56       93.07     19.79 o 
   8  15   7     1515.09     1439.75     57.22 o 
   9  15   7       10.95      -21.12     20.75 o 
 -10  16   7       21.18       31.93     19.76 o 
  -9  16   7       52.17       66.56     18.46 o 
  -8  16   7       53.46       44.80     20.47 o 
  -7  16   7     2536.59     2452.60     59.28 o 
  -6  16   7      815.54      811.75     30.89 o 
  -5  16   7      951.32      891.36     48.98 o 
  -4  16   7      867.45      925.19     20.02 o 
  -3  16   7      478.45      478.07     14.52 o 
  -2  16   7      179.55      171.72      8.29 o 
  -1  16   7      142.69      158.77      8.33 o 
   0  16   7      787.53      642.69     13.89 o 
   1  16   7      188.48      199.66      8.59 o 
   2  16   7     1869.31     1720.99     23.55 o 
   3  16   7      825.71      782.76     15.57 o 
   4  16   7      799.78      789.83     16.55 o 
   5  16   7      309.94      321.30     17.27 o 
   6  16   7     1922.74     1944.84     42.55 o 
   7  16   7       79.85       97.44     19.69 o 
   8  16   7       18.43       35.67     19.78 o 
   9  16   7       83.17      122.73     23.79 o 
  -9  17   7       29.24       29.97     21.20 o 
  -8  17   7      251.10      274.24     23.52 o 
  -7  17   7        6.78        2.89     14.92 o 
  -6  17   7        5.64       -6.06     24.57 o 
  -5  17   7      370.11      371.53     21.35 o 
  -4  17   7      194.52      194.85     10.97 o 
  -3  17   7       11.87        5.03      7.78 o 
  -2  17   7       10.23        6.88      6.95 o 
  -1  17   7      495.14      493.51     12.82 o 
   0  17   7      262.93      258.24      9.99 o 
   1  17   7        4.94       -3.84      6.35 o 
   2  17   7      115.92      122.52      7.79 o 
   3  17   7      295.83      282.92     11.41 o 
   4  17   7       43.76       38.04      8.93 o 
   5  17   7      167.27      159.30     14.77 o 
   6  17   7      146.01      154.13     20.89 o 
   7  17   7      135.34      155.88     21.54 o 
   8  17   7      101.54      116.86     23.49 o 
   9  17   7        8.04        6.10     21.78 o 
  -9  18   7       38.09       16.62     20.07 o 
  -8  18   7        2.49       10.11     19.69 o 
  -7  18   7       91.18       84.07     18.25 o 
  -6  18   7        1.34        5.67     14.98 o 
  -5  18   7        1.11       -7.30     13.64 o 
  -4  18   7        1.56        4.36      8.42 o 
  -3  18   7       12.35        9.70      8.40 o 
  -2  18   7      544.88      502.74     14.36 o 
  -1  18   7      597.35      524.57     13.33 o 
   0  18   7      115.75       67.53      6.82 o 
   1  18   7      417.42      435.70     11.40 o 
   2  18   7        8.36       -3.56      6.79 o 
   3  18   7      220.50      257.72     11.66 o 
   4  18   7       35.77       48.96     10.15 o 
   5  18   7        4.38      -12.20     25.54 o 
   6  18   7       21.29        4.39     17.34 o 
   7  18   7       35.01       14.96     19.29 o 
   8  18   7        1.87      -10.49     33.73 o 
   9  18   7      360.50      393.83     30.56 o 
  -9  19   7       71.40       89.26     22.07 o 
  -8  19   7       15.62       26.03     18.46 o 
  -7  19   7     1983.90     1937.08     51.31 o 
  -6  19   7        6.52       -2.39     15.16 o 
  -5  19   7      974.22      995.18     26.79 o 
  -4  19   7       58.17       44.09     10.02 o 
  -3  19   7       62.74       61.47     11.44 o 
  -2  19   7      608.30      588.78     15.85 o 
  -1  19   7       12.85       16.31      7.26 o 
   0  19   7       87.21       91.54      7.50 o 
   1  19   7      928.74      927.73     16.52 o 
   2  19   7        7.13       -6.98      9.10 o 
   3  19   7       12.17        8.48      8.52 o 
   4  19   7      501.33      494.10     17.16 o 
   5  19   7       11.25       -3.55     12.86 o 
   6  19   7      798.32      849.85    118.39 o 
   7  19   7        0.29        2.46     19.91 o 
   8  19   7       14.06       40.24     21.97 o 
  -8  20   7      270.21      247.23     25.69 o 
  -7  20   7      784.49      756.52     34.31 o 
  -6  20   7       54.22       33.05     33.14 o 
  -5  20   7       23.85       25.17     12.14 o 
  -4  20   7       62.77       73.27     10.42 o 
  -3  20   7        5.73       -3.01     15.25 o 
  -2  20   7      588.30      599.09     20.68 o 
  -1  20   7      344.90      341.33     11.54 o 
   0  20   7     1285.48     1208.84     23.09 o 
   1  20   7     1319.18     1352.32     19.14 o 
   2  20   7      797.24      779.06     20.45 o 
   3  20   7      694.84      688.16     22.18 o 
   4  20   7      107.33      146.87     12.42 o 
   5  20   7      219.05      265.87     18.30 o 
   6  20   7      277.97      318.80     25.03 o 
   7  20   7      880.79     1004.20     41.76 o 
   8  20   7       11.94        7.45     22.34 o 
  -8  21   7       69.05       94.53     33.00 o 
  -7  21   7      236.28      249.95     36.90 o 
  -6  21   7        0.40       -8.11     16.33 o 
  -5  21   7      783.22      773.00     21.59 o 
  -4  21   7      239.26      250.84     15.92 o 
  -3  21   7     1084.95     1068.21     37.87 o 
  -2  21   7      666.40      712.41     32.15 o 
  -1  21   7      139.49      136.07      9.19 o 
   0  21   7       10.57       21.02      8.10 o 
   1  21   7      209.28      198.51      8.61 o 
   2  21   7     1241.66     1206.47     35.08 o 
   3  21   7     1331.15     1358.91     52.55 o 
   4  21   7      330.13      377.53     18.26 o 
   5  21   7      175.37      173.38     14.43 o 
   6  21   7      762.54      844.50     37.75 o 
   7  21   7      159.58      213.50     24.72 o 
  -7  22   7       12.93       21.21     19.43 o 
  -6  22   7       89.25       95.87     19.12 o 
  -5  22   7       34.16       31.71     16.12 o 
  -4  22   7      662.71      695.69     24.18 o 
  -3  22   7        6.20       14.90     12.05 o 
  -2  22   7      615.33      581.30     26.67 o 
  -1  22   7      810.28      783.73     17.11 o 
   0  22   7      919.11      924.14     18.74 o 
   1  22   7     1154.15     1199.06     19.84 o 
   2  22   7      251.44      247.79     14.55 o 
   3  22   7      240.71      258.46     16.39 o 
   4  22   7      144.04      162.84     15.63 o 
   5  22   7      348.29      371.62     17.27 o 
   6  22   7      188.55      182.60     24.03 o 
   7  22   7      753.29      756.05     68.58 o 
  -7  23   7      530.24      526.21     45.62 o 
  -6  23   7        1.09        3.16     18.47 o 
  -5  23   7      643.15      670.79     25.24 o 
  -4  23   7       37.91       50.10     13.43 o 
  -3  23   7      464.46      495.62     21.19 o 
  -2  23   7      204.71      205.71     15.67 o 
  -1  23   7      100.32       89.18      9.34 o 
   0  23   7      123.63      135.85     10.13 o 
   1  23   7      212.76      230.14     11.00 o 
   2  23   7      103.39      120.88     12.00 o 
   3  23   7      159.22      179.27     13.21 o 
   4  23   7      682.72      724.10     25.39 o 
   5  23   7       11.21        1.50     14.24 o 
   6  23   7      925.37     1044.87     33.32 o 
  -6  24   7        4.09       -8.43     19.22 o 
  -5  24   7      313.57      324.72     18.89 o 
  -4  24   7      355.51      338.65     18.25 o 
  -3  24   7        1.57        5.38     13.21 o 
  -2  24   7      241.86      238.71     16.47 o 
  -1  24   7       44.89       49.43     10.81 o 
   0  24   7       72.49       76.87     11.59 o 
   1  24   7      483.71      458.48     18.39 o 
   2  24   7      472.10      444.60     35.39 o 
   3  24   7       93.82      110.72     12.89 o 
   4  24   7       15.08       10.00     13.55 o 
   5  24   7       91.39      106.24     19.33 o 
   6  24   7        7.51        8.93     20.22 o 
  -5  25   7       13.43       24.49     15.42 o 
  -4  25   7       78.75       80.52     15.84 o 
  -3  25   7       31.82        0.80     13.68 o 
  -2  25   7        7.45        3.89     16.27 o 
  -1  25   7       20.20       21.30     10.75 o 
   0  25   7        1.29       -7.00      9.42 o 
   1  25   7        2.03      -13.37     20.18 o 
   2  25   7       29.52       15.76     15.95 o 
   3  25   7      882.77      960.22     28.23 o 
   4  25   7      120.71      117.18     13.71 o 
   5  25   7        0.65       21.95     13.11 o 
  -4  26   7       11.03       13.88     14.43 o 
  -3  26   7        3.68       -1.35     14.37 o 
  -2  26   7        2.17        5.25     13.75 o 
  -1  26   7       10.03      -17.86     13.18 o 
   0  26   7        5.84       -5.05     10.10 o 
   1  26   7       65.63       52.24     16.29 o 
   2  26   7       39.29       24.43     17.07 o 
   3  26   7      186.46      185.72     20.61 o 
   4  26   7       28.88        3.81     12.70 o 
  -3  27   7       95.11       85.46     15.93 o 
  -2  27   7      128.42      120.54     16.42 o 
  -1  27   7        6.88        6.14     16.35 o 
   0  27   7       18.97       19.46     12.08 o 
   1  27   7      406.94      409.81     33.34 o 
   2  27   7       26.56       16.87     17.53 o 
   3  27   7       47.41       17.57     24.71 o 
  -1  28   7      129.27       91.86     17.66 o 
   0  28   7      119.44      125.72     16.51 o 
   1  28   7       10.00        6.26     30.51 o 
 -12   0   8      309.11      309.79     39.97 o 
 -11   0   8     1157.01     1198.04     59.37 o 
 -10   0   8     1204.12     1203.50     60.44 o 
  -9   0   8      727.98      824.40     46.40 o 
  -8   0   8     2296.66     2164.66     75.16 o 
  -7   0   8      672.01      666.67     39.58 o 
  -6   0   8       95.04      100.02     20.28 o 
  -5   0   8      728.23      738.28     40.13 o 
  -4   0   8     3288.62     3252.37     61.35 o 
  -3   0   8     8012.33     7747.77     92.61 o 
  -2   0   8      291.03      288.67      7.16 o 
  -1   0   8      154.47      235.45      8.91 o 
   0   0   8     2701.54     2743.99     32.22 o 
   1   0   8     8865.69     9240.29    100.96 o 
   2   0   8     7426.72     7342.00     97.40 o 
   3   0   8     5678.76     5672.94    114.18 o 
   4   0   8      152.03      192.50     40.62 o 
   5   0   8      245.23      481.01     24.82 o 
   6   0   8     1036.16     1064.80     31.30 o 
   7   0   8     1882.30     1810.11     37.50 o 
   8   0   8     4919.97     4500.81    166.40 o 
   9   0   8      916.27      890.00     53.32 o 
  10   0   8     1510.74     1421.96     71.45 o 
  11   0   8        3.00       -1.95     36.46 o 
 -12   1   8       39.79       39.94     26.81 o 
 -11   1   8      100.19      141.43     30.90 o 
 -10   1   8       79.32      108.40     33.02 o 
  -9   1   8      910.08      943.12     28.01 o 
  -8   1   8     1234.93     1180.46     29.61 o 
  -7   1   8     1024.49      966.34     25.06 o 
  -6   1   8     2217.36     2272.67     32.30 o 
  -5   1   8        6.24        7.98      4.86 o 
  -4   1   8    11610.92    11440.25    122.68 o 
  -3   1   8      849.94      925.68     11.43 o 
  -2   1   8      959.00      951.51      9.67 o 
  -1   1   8       19.59       17.63      2.57 o 
   0   1   8     5132.85     5157.43     38.88 o 
   1   1   8       71.98       79.36      3.63 o 
   2   1   8    10151.83    10223.72     86.67 o 
   3   1   8      417.04      477.53      9.09 o 
   4   1   8     3601.50     3363.90     45.85 o 
   5   1   8     2600.73     2779.87     34.73 o 
   6   1   8      318.43      364.04     11.06 o 
   7   1   8      831.78      808.45     18.94 o 
   8   1   8      213.64      242.64     14.90 o 
   9   1   8      267.37      316.16     33.09 o 
  10   1   8      516.05      551.01     34.00 o 
  11   1   8      867.82      873.67     44.97 o 
 -12   2   8      293.15      334.60     29.44 o 
 -11   2   8      350.28      361.29     21.74 o 
 -10   2   8      743.19      777.22     26.98 o 
  -9   2   8     1400.57     1388.99     33.74 o 
  -8   2   8     1084.13     1095.07     29.03 o 
  -7   2   8      384.64      381.00     13.96 o 
  -6   2   8      353.74      363.65     12.37 o 
  -5   2   8       89.96      108.01      6.56 o 
  -4   2   8     3310.97     3282.66     36.35 o 
  -3   2   8     1008.35     1085.62     18.02 o 
  -2   2   8      196.91      212.09      4.35 o 
  -1   2   8    14255.82    14217.91    106.18 o 
   0   2   8      412.52      451.76      6.16 o 
   1   2   8     1820.60     1888.84     16.15 o 
   2   2   8     2126.34     2088.06     24.92 o 
   3   2   8       54.66       61.08      6.34 o 
   4   2   8      471.26      420.88     12.40 o 
   5   2   8     5206.31     4947.14     56.44 o 
   6   2   8     3111.68     2785.78     35.48 o 
   7   2   8     2472.89     2439.29     37.05 o 
   8   2   8      505.41      534.58     16.73 o 
   9   2   8        4.62       15.14     19.44 o 
  10   2   8     1433.04     1442.52     50.20 o 
  11   2   8       99.35       75.09     25.92 o 
 -12   3   8       27.12       19.89     17.18 o 
 -11   3   8      150.84      164.81     17.13 o 
 -10   3   8       41.72       37.48     14.94 o 
  -9   3   8      264.71      330.63     18.79 o 
  -8   3   8      576.37      485.81     20.08 o 
  -7   3   8      276.07      261.45     15.90 o 
  -6   3   8     1055.16     1100.55     19.80 o 
  -5   3   8     1408.94     1388.58     22.03 o 
  -4   3   8     7013.38     6772.36     82.52 o 
  -3   3   8       19.61       25.35      3.55 o 
  -2   3   8      126.82      138.07      3.64 o 
  -1   3   8      106.99      111.53      3.33 o 
   0   3   8       84.01      103.73      3.17 o 
   1   3   8        9.40       11.44      2.52 o 
   2   3   8     9949.90     9384.66     83.04 o 
   3   3   8        6.92        8.86      3.78 o 
   4   3   8     2263.38     2224.27     33.16 o 
   5   3   8      435.33      494.65     14.16 o 
   6   3   8       91.31       93.61      8.80 o 
   7   3   8      871.96      849.24     19.98 o 
   8   3   8       45.01       43.17      9.87 o 
   9   3   8        6.67       23.94     13.85 o 
  10   3   8      760.01      799.24     39.78 o 
  11   3   8       15.37       31.85     26.10 o 
 -11   4   8      255.89      247.70     20.28 o 
 -10   4   8      248.44      257.20     22.85 o 
  -9   4   8       19.89       10.22     12.95 o 
  -8   4   8      295.16      277.52     13.90 o 
  -7   4   8      122.25      124.56     10.29 o 
  -6   4   8      220.62      219.16     11.66 o 
  -5   4   8        7.61        8.85      5.62 o 
  -4   4   8      679.80      656.05     12.71 o 
  -3   4   8      319.41      314.49      6.94 o 
  -2   4   8       63.43       81.79      2.98 o 
  -1   4   8       11.88       11.24      2.33 o 
   0   4   8      801.39      819.19      9.64 o 
   1   4   8        0.77        0.54      2.40 o 
   2   4   8     1221.71     1146.30     13.56 o 
   3   4   8      459.09      437.02      9.49 o 
   4   4   8      573.88      586.26     14.40 o 
   5   4   8       18.13        8.39      6.63 o 
   6   4   8       66.96       70.00      8.54 o 
   7   4   8      458.35      415.65     14.62 o 
   8   4   8      415.91      451.37     16.02 o 
   9   4   8      240.51      271.84     28.28 o 
  10   4   8      172.80      156.06     26.18 o 
  11   4   8      123.91      174.64     27.50 o 
 -11   5   8       47.71       45.83     16.18 o 
 -10   5   8      564.74      583.18     26.32 o 
  -9   5   8       37.81       45.41     13.20 o 
  -8   5   8       72.25       80.84     10.66 o 
  -7   5   8      111.23      114.16     11.39 o 
  -6   5   8        9.10       12.26      8.89 o 
  -5   5   8       30.95       34.89      7.09 o 
  -4   5   8       73.31       68.34      6.40 o 
  -3   5   8      620.17      663.91     11.44 o 
  -2   5   8      884.92      952.85     10.40 o 
  -1   5   8      247.39      271.92      4.83 o 
   0   5   8       51.03       56.30      3.03 o 
   1   5   8     5062.91     5158.53     42.78 o 
   2   5   8     2407.39     2061.94     31.58 o 
   3   5   8        5.93       13.46      4.25 o 
   4   5   8      112.94      129.51      8.22 o 
   5   5   8      504.37      512.77     14.50 o 
   6   5   8        1.55        5.83      7.75 o 
   7   5   8      212.64      253.35     12.61 o 
   8   5   8      717.48      716.34     20.18 o 
   9   5   8      422.44      405.85     21.96 o 
  10   5   8        0.78       12.67     22.16 o 
  11   5   8       10.16      -30.71     37.34 o 
 -11   6   8       33.15       28.85     16.17 o 
 -10   6   8        2.78       -7.03     13.70 o 
  -9   6   8        3.23       -5.33     10.51 o 
  -8   6   8      457.45      470.47     19.90 o 
  -7   6   8      216.37      215.04     13.64 o 
  -6   6   8      343.30      324.39     16.93 o 
  -5   6   8     2338.29     2307.27     41.27 o 
  -4   6   8      141.16      180.34      7.94 o 
  -3   6   8     1167.68     1194.27     14.92 o 
  -2   6   8      394.08      445.00      7.45 o 
  -1   6   8      994.41      939.70     10.26 o 
   0   6   8       50.04       63.89      3.29 o 
   1   6   8     1790.04     1755.31     18.33 o 
   2   6   8      697.78      726.66      9.80 o 
   3   6   8     1828.53     1932.19     22.42 o 
   4   6   8     1216.64     1311.67     22.92 o 
   5   6   8     1701.07     1601.98     26.46 o 
   6   6   8     1827.00     1791.08     29.52 o 
   7   6   8       18.86        9.30      8.90 o 
   8   6   8       62.31       85.81     10.95 o 
   9   6   8        2.70        5.70     14.97 o 
  10   6   8      122.71      124.53     28.57 o 
  11   6   8       66.95       57.81     35.97 o 
 -11   7   8      360.55      447.43     30.22 o 
 -10   7   8      155.80      159.96     17.13 o 
  -9   7   8      293.87      263.17     16.81 o 
  -8   7   8     1411.25     1384.60     31.99 o 
  -7   7   8       59.89       68.64     11.10 o 
  -6   7   8      654.95      634.66     37.40 o 
  -5   7   8     1116.23     1071.69     24.55 o 
  -4   7   8     2068.33     2084.25     33.04 o 
  -3   7   8      136.42      138.13      6.79 o 
  -2   7   8     4546.01     4441.72     38.39 o 
  -1   7   8      374.88      358.55      8.31 o 
   0   7   8     8169.90     8174.16     72.28 o 
   1   7   8      760.20      750.97     12.67 o 
   2   7   8     1081.12      883.67     10.75 o 
   3   7   8      887.81      979.63     16.83 o 
   4   7   8      401.16      370.09     12.27 o 
   5   7   8      731.29      678.21     16.65 o 
   6   7   8     3290.28     3365.30     46.99 o 
   7   7   8      324.17      335.66     13.66 o 
   8   7   8     1870.77     1809.92     36.00 o 
   9   7   8     1353.61     1345.92     43.13 o 
  10   7   8       13.90       -2.93     20.10 o 
  11   7   8      802.76      824.98     61.41 o 
 -11   8   8      267.99      286.33     21.30 o 
 -10   8   8      277.12      290.37     19.32 o 
  -9   8   8      138.36      169.13     17.05 o 
  -8   8   8      791.54      786.30     24.55 o 
  -7   8   8      376.05      383.81     16.87 o 
  -6   8   8        5.67       18.92      9.23 o 
  -5   8   8     3823.21     3798.01     62.63 o 
  -4   8   8      520.29      523.05     17.13 o 
  -3   8   8     3679.42     3521.48     37.68 o 
  -2   8   8       35.98       63.30      3.79 o 
  -1   8   8      323.25      308.02      6.35 o 
   0   8   8       11.30       19.28      4.39 o 
   1   8   8     5137.95     5149.00     44.71 o 
   2   8   8      417.52      513.08     11.92 o 
   3   8   8     5259.97     5157.71     54.77 o 
   4   8   8     2309.92     2236.05     37.51 o 
   5   8   8     1508.25     1554.03     26.30 o 
   6   8   8     2544.17     2500.81     37.84 o 
   7   8   8       26.10       25.83      9.02 o 
   8   8   8     1797.25     1717.44     35.29 o 
   9   8   8      279.25      311.25     20.75 o 
  10   8   8      222.12      151.70     22.67 o 
 -11   9   8       14.28      -14.69     16.16 o 
 -10   9   8      376.55      373.28     20.37 o 
  -9   9   8      825.03      843.31     29.46 o 
  -8   9   8      514.22      502.08     20.79 o 
  -7   9   8       40.75       49.71     12.03 o 
  -6   9   8      665.89      620.08     28.10 o 
  -5   9   8      432.77      449.04     17.28 o 
  -4   9   8     2589.86     2469.39     43.79 o 
  -3   9   8      590.98      652.96     12.04 o 
  -2   9   8     4549.20     4614.25     42.09 o 
  -1   9   8        0.95       14.34      4.01 o 
   0   9   8     3767.61     3738.44     33.34 o 
   1   9   8     1496.40     1573.06     16.42 o 
   2   9   8    15939.93    15240.27    125.59 o 
   3   9   8     1698.94     1628.18     21.36 o 
   4   9   8      439.68      464.31     15.36 o 
   5   9   8       20.43       39.49      7.97 o 
   6   9   8      840.38      757.86     19.05 o 
   7   9   8     1266.95     1252.82     30.54 o 
   8   9   8      819.96      817.56     24.88 o 
   9   9   8      466.66      457.43     28.13 o 
  10   9   8      234.95      288.23     61.22 o 
 -11  10   8       86.31       69.83     14.56 o 
 -10  10   8      131.16      130.36     17.06 o 
  -9  10   8      104.21      118.91     15.45 o 
  -8  10   8      132.60      129.81     14.49 o 
  -7  10   8     1236.55     1178.96     29.25 o 
  -6  10   8      749.03      723.43     25.77 o 
  -5  10   8      466.29      455.75     19.25 o 
  -4  10   8      317.74      322.60     14.06 o 
  -3  10   8     1470.21     1479.19     22.27 o 
  -2  10   8      838.89      832.28     10.99 o 
  -1  10   8     2295.78     2173.82     28.04 o 
   0  10   8        5.10        8.89      2.55 o 
   1  10   8     4223.64     4161.07     37.02 o 
   2  10   8       37.55       35.04      3.88 o 
   3  10   8     1798.78     1705.05     23.67 o 
   4  10   8      811.69      832.55     15.87 o 
   5  10   8     2466.75     2360.84     35.48 o 
   6  10   8     3593.91     3404.45     51.49 o 
   7  10   8      718.95      695.91     19.34 o 
   8  10   8       83.77      102.24     13.55 o 
   9  10   8       92.17      133.52     33.09 o 
  10  10   8      709.69      713.10     36.03 o 
 -11  11   8       33.46       24.89     16.13 o 
 -10  11   8      160.62      186.30     17.86 o 
  -9  11   8       45.00       46.08     19.16 o 
  -8  11   8      246.56      271.80     18.56 o 
  -7  11   8       39.63       42.71     12.23 o 
  -6  11   8      365.84      359.00     16.29 o 
  -5  11   8        6.66       14.42      9.75 o 
  -4  11   8     2759.82     2682.39     40.36 o 
  -3  11   8      234.87      228.77     10.85 o 
  -2  11   8     1266.54     1203.65     16.42 o 
  -1  11   8        0.79        6.37      3.88 o 
   0  11   8      900.60      902.92     17.89 o 
   1  11   8     2163.90     2178.86     24.93 o 
   2  11   8     1375.11     1418.61     17.43 o 
   3  11   8        7.25       13.28      5.65 o 
   4  11   8      737.79      721.77     19.92 o 
   5  11   8        8.44        7.89      7.81 o 
   6  11   8      387.02      411.44     14.82 o 
   7  11   8      777.69      790.68     20.82 o 
   8  11   8      410.87      438.79     21.79 o 
   9  11   8      518.95      470.45     29.84 o 
  10  11   8      106.11       91.89     23.89 o 
 -10  12   8      159.23      159.47     17.68 o 
  -9  12   8       14.21       12.69     14.48 o 
  -8  12   8      490.61      514.75     25.12 o 
  -7  12   8       85.82       80.69     12.56 o 
  -6  12   8      134.51      152.41     13.64 o 
  -5  12   8      631.12      643.51     21.37 o 
  -4  12   8      248.29      262.77     10.70 o 
  -3  12   8      484.18      473.60     13.97 o 
  -2  12   8      111.74      108.74      6.87 o 
  -1  12   8      346.02      314.92      9.74 o 
   0  12   8      497.86      407.57     10.28 o 
   1  12   8        8.69       11.74      3.84 o 
   2  12   8      584.10      601.70      9.74 o 
   3  12   8      241.68      265.74      9.82 o 
   4  12   8      100.86      112.45      9.13 o 
   5  12   8       36.62       41.63      9.04 o 
   6  12   8      587.55      539.10     17.06 o 
   7  12   8       55.73       57.99     12.81 o 
   8  12   8      397.62      436.67     27.40 o 
   9  12   8      247.01      317.64     39.38 o 
  10  12   8       99.80       86.10     47.13 o 
 -10  13   8       20.93       18.68     16.05 o 
  -9  13   8       34.73       23.97     22.19 o 
  -8  13   8       35.64       55.16     13.45 o 
  -7  13   8      103.45       79.69     13.66 o 
  -6  13   8      309.40      302.27     16.59 o 
  -5  13   8      189.72      213.91     16.74 o 
  -4  13   8      107.71      118.41     14.81 o 
  -3  13   8        8.56        3.71      7.61 o 
  -2  13   8       58.77       50.13      5.17 o 
  -1  13   8       31.64       19.25      5.63 o 
   0  13   8      889.88      835.25     15.45 o 
   1  13   8      145.84      161.81      5.90 o 
   2  13   8       40.04       36.46      4.29 o 
   3  13   8       11.79       10.29      7.28 o 
   4  13   8       14.75       13.41      6.51 o 
   5  13   8       58.81       75.72     10.84 o 
   6  13   8        6.53       -1.61      9.01 o 
   7  13   8       27.21       43.68     13.69 o 
   8  13   8       49.49       59.58     19.51 o 
   9  13   8      100.47       58.82     21.27 o 
  10  13   8       19.65       19.50     22.75 o 
 -10  14   8       24.50       21.83     17.28 o 
  -9  14   8      183.37      152.91     17.90 o 
  -8  14   8        0.64        0.76     13.42 o 
  -7  14   8       20.26       24.72     14.37 o 
  -6  14   8      193.92      176.75     17.81 o 
  -5  14   8      335.85      309.30     18.43 o 
  -4  14   8      133.47      134.26     19.50 o 
  -3  14   8      254.03      263.31     10.60 o 
  -2  14   8       86.12       78.39      6.31 o 
  -1  14   8      637.27      663.97     12.93 o 
   0  14   8      283.83      224.70      8.56 o 
   1  14   8      276.49      294.55     11.37 o 
   2  14   8       57.51       41.90      6.83 o 
   3  14   8      798.68      789.43     15.50 o 
   4  14   8        6.92        4.57      6.87 o 
   5  14   8      151.58      130.40     11.98 o 
   6  14   8       45.84       63.27     11.29 o 
   7  14   8       10.94       18.87     27.29 o 
   8  14   8      126.30      175.25     26.95 o 
   9  14   8        7.13       -0.93     23.10 o 
 -10  15   8      104.58       80.28     20.56 o 
  -9  15   8       28.35       35.47     18.35 o 
  -8  15   8      343.81      332.13     23.93 o 
  -7  15   8      824.08      839.87     32.76 o 
  -6  15   8      385.94      404.88     22.03 o 
  -5  15   8      315.56      342.86     39.04 o 
  -4  15   8       22.16       14.16     15.59 o 
  -3  15   8        0.07        5.43      7.92 o 
  -2  15   8     1199.83     1214.83     18.23 o 
  -1  15   8      384.63      341.73      9.59 o 
   0  15   8     1540.64     1447.14     22.35 o 
   1  15   8       74.79       57.72      6.86 o 
   2  15   8      107.23      124.49      8.54 o 
   3  15   8      395.28      407.48     11.79 o 
   4  15   8      111.05      132.98      8.90 o 
   5  15   8      386.83      396.20     16.49 o 
   6  15   8      684.43      694.24     21.90 o 
   7  15   8      203.70      232.07     23.12 o 
   8  15   8      353.07      337.31     26.14 o 
   9  15   8       82.43       84.83     22.64 o 
  -9  16   8       22.95       49.33     18.20 o 
  -8  16   8       17.54       21.72     18.12 o 
  -7  16   8      434.20      505.27     27.09 o 
  -6  16   8        3.44        9.76     13.56 o 
  -5  16   8     1279.40     1257.48     36.91 o 
  -4  16   8       10.16       16.42      8.24 o 
  -3  16   8     1654.82     1620.88     28.17 o 
  -2  16   8        2.82        7.03      5.42 o 
  -1  16   8     1389.90     1301.90     20.83 o 
   0  16   8        8.53       13.66      6.59 o 
   1  16   8     2365.36     2297.70     31.84 o 
   2  16   8       36.74       39.34      7.65 o 
   3  16   8     2002.81     1955.96     31.90 o 
   4  16   8     1103.42     1121.07     19.76 o 
   5  16   8      888.91      932.45     25.40 o 
   6  16   8      530.41      587.86     30.07 o 
   7  16   8      217.68      215.65     24.22 o 
   8  16   8      461.89      453.86     39.33 o 
   9  16   8        4.76       -6.54     21.77 o 
  -9  17   8      465.09      518.88     29.79 o 
  -8  17   8      245.25      230.23     23.07 o 
  -7  17   8        3.86       12.32     16.44 o 
  -6  17   8      626.21      549.23     30.56 o 
  -5  17   8       30.22       47.19     15.45 o 
  -4  17   8      776.57      793.15     19.78 o 
  -3  17   8      112.98      129.15      9.95 o 
  -2  17   8     2093.53     2028.52     34.58 o 
  -1  17   8       90.63       90.16      7.70 o 
   0  17   8      934.17      925.49     17.48 o 
   1  17   8      831.81      900.49     17.43 o 
   2  17   8     1645.07     1637.47     34.15 o 
   3  17   8      845.05      820.57     21.94 o 
   4  17   8      632.96      628.56     15.59 o 
   5  17   8      185.73      209.67     16.15 o 
   6  17   8      689.94      676.15     74.48 o 
   7  17   8      515.08      531.02     30.46 o 
   8  17   8     1105.00     1138.30     44.57 o 
  -9  18   8       64.33       24.73     19.77 o 
  -8  18   8      114.49      127.87     20.53 o 
  -7  18   8      225.93      276.30     21.37 o 
  -6  18   8      101.14      119.27     18.09 o 
  -5  18   8      905.27      870.31     48.62 o 
  -4  18   8       12.18        9.63      9.23 o 
  -3  18   8      928.55      960.07     23.45 o 
  -2  18   8      290.01      276.28     14.46 o 
  -1  18   8     1746.86     1733.91     26.15 o 
   0  18   8       21.14       18.27      6.60 o 
   1  18   8     2036.24     2076.01     29.86 o 
   2  18   8      262.74      282.20     12.92 o 
   3  18   8      461.87      475.31     15.00 o 
   4  18   8     1273.61     1318.04     24.73 o 
   5  18   8     1034.58     1019.41     30.66 o 
   6  18   8      931.96      932.00     37.14 o 
   7  18   8      119.34       99.73     22.46 o 
   8  18   8       73.71       84.08     37.53 o 
  -8  19   8      252.15      222.91     24.07 o 
  -7  19   8       41.28       35.41     19.03 o 
  -6  19   8       77.87       49.21     16.79 o 
  -5  19   8       44.22       59.43     12.45 o 
  -4  19   8      248.31      289.52     17.02 o 
  -3  19   8      224.72      205.96     14.15 o 
  -2  19   8      344.67      325.83     14.03 o 
  -1  19   8        0.17        5.45      7.40 o 
   0  19   8     1427.59     1427.54     21.23 o 
   1  19   8      711.40      687.91     14.55 o 
   2  19   8      442.07      412.63     15.65 o 
   3  19   8      312.45      337.50     14.72 o 
   4  19   8       63.37       41.28     11.09 o 
   5  19   8      149.17      153.66     16.47 o 
   6  19   8      206.01      223.71     36.12 o 
   7  19   8      272.05      283.91     27.22 o 
   8  19   8      618.16      647.77     35.06 o 
  -8  20   8      158.36      166.00     22.32 o 
  -7  20   8        7.85      -34.67     17.86 o 
  -6  20   8      166.30      184.45     21.18 o 
  -5  20   8     1151.57     1261.04     34.41 o 
  -4  20   8       22.97       12.27     11.99 o 
  -3  20   8      556.54      528.94     20.87 o 
  -2  20   8        1.21        0.84     10.55 o 
  -1  20   8       73.96       67.77      8.34 o 
   0  20   8       74.26       58.61      7.86 o 
   1  20   8      174.37      169.85      9.00 o 
   2  20   8       50.82       50.28     10.67 o 
   3  20   8      359.90      373.02     15.51 o 
   4  20   8       91.32       88.60     11.78 o 
   5  20   8      168.01      141.24     19.28 o 
   6  20   8      388.17      392.23     27.92 o 
   7  20   8       83.57       95.42     25.00 o 
  -7  21   8      121.08       92.61     21.45 o 
  -6  21   8      128.04      136.00     20.42 o 
  -5  21   8       59.12       77.14     12.27 o 
  -4  21   8        5.01       -4.55     12.24 o 
  -3  21   8       23.27       -3.52     12.30 o 
  -2  21   8      202.46      231.90     14.94 o 
  -1  21   8       45.58       26.22      8.24 o 
   0  21   8      363.69      371.29     11.59 o 
   1  21   8     1180.15     1141.63     18.93 o 
   2  21   8        0.46        1.52     10.53 o 
   3  21   8      133.17      142.36     14.46 o 
   4  21   8       81.47       78.96     13.91 o 
   5  21   8       14.99       27.05     12.85 o 
   6  21   8      115.86      182.48     23.34 o 
   7  21   8       24.37       -8.95     26.71 o 
  -7  22   8        0.22       17.48     20.23 o 
  -6  22   8       14.36      -18.22     20.08 o 
  -5  22   8        2.87        3.89     13.44 o 
  -4  22   8       74.34       62.94     14.30 o 
  -3  22   8       15.06       18.98     12.73 o 
  -2  22   8      217.75      215.90     15.15 o 
  -1  22   8      398.50      405.08     18.80 o 
   0  22   8       78.98       68.68      9.45 o 
   1  22   8      121.78      122.28      9.02 o 
   2  22   8      206.70      222.76     12.37 o 
   3  22   8        8.72        8.25     13.36 o 
   4  22   8        0.52      -10.91     12.96 o 
   5  22   8       45.57        5.95     14.04 o 
   6  22   8       93.74      104.01     22.63 o 
  -6  23   8      167.65      153.03     22.11 o 
  -5  23   8      175.99      149.56     16.22 o 
  -4  23   8      271.24      289.29     18.30 o 
  -3  23   8      480.03      462.10     24.07 o 
  -2  23   8        8.18       12.24     12.66 o 
  -1  23   8       16.27       21.03      8.65 o 
   0  23   8      395.16      386.80     15.79 o 
   1  23   8       32.58       34.94     10.51 o 
   2  23   8      120.78      109.58     12.13 o 
   3  23   8       85.18      119.64     15.07 o 
   4  23   8      770.05      763.12     27.35 o 
   5  23   8      658.32      687.65     25.66 o 
   6  23   8       10.31      -21.91     19.15 o 
  -6  24   8        4.60        5.77     19.86 o 
  -5  24   8        8.35       33.94     15.17 o 
  -4  24   8       12.35       15.81     14.58 o 
  -3  24   8      190.60      190.99     17.95 o 
  -2  24   8       13.88       17.48     15.20 o 
  -1  24   8     1489.96     1537.42     29.33 o 
   0  24   8      305.63      338.98     12.74 o 
   1  24   8      698.15      665.18     30.85 o 
   2  24   8      128.46      121.98     14.60 o 
   3  24   8      409.53      426.83     17.19 o 
   4  24   8       24.06       25.03     14.16 o 
   5  24   8      183.54      168.20     20.09 o 
  -5  25   8        6.30       -5.57     14.75 o 
  -4  25   8      255.07      269.11     18.61 o 
  -3  25   8       25.63       23.54     23.03 o 
  -2  25   8       44.25       52.83     14.70 o 
  -1  25   8       34.14       35.67     20.89 o 
   0  25   8       12.74       13.44      9.74 o 
   1  25   8       35.91       25.76     18.91 o 
   2  25   8     1972.82     2154.23     52.63 o 
   3  25   8      342.57      358.26     16.76 o 
   4  25   8      214.20      205.41     15.41 o 
  -4  26   8      257.76      293.29     20.65 o 
  -3  26   8      363.36      354.35     20.06 o 
  -2  26   8       11.14       13.79     14.11 o 
  -1  26   8     1478.13     1549.11     35.95 o 
   0  26   8      117.35      132.51     11.31 o 
   1  26   8      109.11       93.04     18.62 o 
   2  26   8       98.57      107.23     18.39 o 
   3  26   8        9.64       -8.80     17.03 o 
  -2  27   8       13.74        8.00     15.09 o 
  -1  27   8        4.33       19.73     24.21 o 
   0  27   8      164.62      197.63     19.20 o 
   1  27   8       55.51       95.00     17.75 o 
   2  27   8      128.00       99.70     19.13 o 
 -11   1   9       11.86      -11.38     33.73 o 
 -10   1   9      143.49      150.60     21.99 o 
  -9   1   9       58.30       61.37     19.30 o 
  -8   1   9       56.76       21.79     16.68 o 
  -7   1   9       96.19       78.98     14.71 o 
  -6   1   9       78.34       85.82     10.35 o 
  -5   1   9     1542.49     1461.95     26.04 o 
  -4   1   9      887.75      809.05     14.27 o 
  -3   1   9      436.06      380.81      8.02 o 
  -2   1   9      563.27      566.70      9.81 o 
  -1   1   9       17.55       25.71      4.59 o 
   0   1   9      106.61      113.33      4.12 o 
   1   1   9     1769.11     1752.33     16.68 o 
   2   1   9      306.72      286.21      6.11 o 
   3   1   9      569.72      581.68     11.30 o 
   4   1   9      141.73      155.36      9.86 o 
   5   1   9      190.44      154.88     10.99 o 
   6   1   9      143.93      175.63     12.93 o 
   7   1   9      879.76      835.62     23.73 o 
   8   1   9      282.41      251.37     23.98 o 
   9   1   9      333.37      305.59     28.40 o 
  10   1   9      186.12      175.22     27.98 o 
  11   1   9        2.18      -22.64     24.66 o 
 -11   2   9      415.68      399.54     29.50 o 
 -10   2   9       11.61       21.01     25.98 o 
  -9   2   9      217.94      239.41     43.82 o 
  -8   2   9      116.71       69.98     16.88 o 
  -7   2   9       89.92      121.18     22.47 o 
  -6   2   9       58.05       56.64      9.80 o 
  -5   2   9      153.29      164.36      9.26 o 
  -4   2   9       14.77       24.31      5.31 o 
  -3   2   9      258.47      247.10      6.51 o 
  -2   2   9     2925.92     2910.28     26.06 o 
  -1   2   9     2516.67     2587.72     22.69 o 
   0   2   9     4532.03     4515.31     37.28 o 
   1   2   9      531.89      526.62      7.59 o 
   2   2   9     2703.03     2736.74     26.73 o 
   3   2   9     1282.29     1225.91     17.27 o 
   4   2   9     1979.44     1860.56     32.87 o 
   5   2   9       51.43       53.54      8.89 o 
   6   2   9     2362.36     2195.06     35.48 o 
   7   2   9       18.08       36.21      9.24 o 
   8   2   9      407.93      418.92     18.06 o 
   9   2   9      144.78      167.13     23.46 o 
  10   2   9      408.42      421.06     43.38 o 
  11   2   9      207.52      166.33     29.91 o 
 -11   3   9       40.28       26.06     29.93 o 
 -10   3   9      378.34      364.54     20.74 o 
  -9   3   9        5.14       21.49     23.72 o 
  -8   3   9      978.10      980.35     27.78 o 
  -7   3   9       55.09       89.68     10.18 o 
  -6   3   9     1431.37     1308.12     32.99 o 
  -5   3   9     2723.18     2622.32     46.25 o 
  -4   3   9     2433.90     2401.51     37.29 o 
  -3   3   9     1600.95     1670.57     19.04 o 
  -2   3   9       61.74       77.33      3.35 o 
  -1   3   9     5946.82     5955.89     48.06 o 
   0   3   9      460.78      412.47      7.30 o 
   1   3   9     1021.66     1005.16     11.82 o 
   2   3   9     2219.22     2203.53     26.01 o 
   3   3   9     1414.81     1482.50     19.60 o 
   4   3   9      165.10      218.72     11.03 o 
   5   3   9     2713.33     2854.89     46.24 o 
   6   3   9       31.86       57.48      8.71 o 
   7   3   9     1835.34     1783.65     30.86 o 
   8   3   9      192.32      232.25     20.53 o 
   9   3   9      127.88      128.02     24.57 o 
  10   3   9      434.82      385.88     31.38 o 
  11   3   9      618.96      618.84     39.10 o 
 -11   4   9      713.46      771.72     28.91 o 
 -10   4   9       11.11       16.45     14.18 o 
  -9   4   9      817.13      800.45     46.06 o 
  -8   4   9        3.29       30.84     12.63 o 
  -7   4   9      691.26      701.92     19.55 o 
  -6   4   9     1771.87     1791.84     41.56 o 
  -5   4   9      560.08      627.97     16.60 o 
  -4   4   9       68.35       76.11     10.24 o 
  -3   4   9     4771.58     4512.78     44.69 o 
  -2   4   9      577.23      545.43      7.12 o 
  -1   4   9      115.13      126.18      3.73 o 
   0   4   9     4154.55     4118.56     34.42 o 
   1   4   9       13.00       26.25      3.40 o 
   2   4   9    12929.91    13083.50    119.89 o 
   3   4   9        0.87        7.44      5.09 o 
   4   4   9     1506.75     1585.77     29.31 o 
   5   4   9       97.90       69.18      9.57 o 
   6   4   9     1617.18     1621.42     27.95 o 
   7   4   9      812.41      795.35     20.11 o 
   8   4   9     4269.80     4373.37     67.42 o 
   9   4   9      195.76      204.39     19.19 o 
  10   4   9      557.78      534.79     59.17 o 
  11   4   9      277.43      279.35     32.36 o 
 -11   5   9       95.16      149.27     19.19 o 
 -10   5   9       21.03       26.91     15.64 o 
  -9   5   9        1.58       -9.37     17.05 o 
  -8   5   9      945.47      928.95     42.17 o 
  -7   5   9      358.17      373.91     16.38 o 
  -6   5   9     2823.33     2801.44     43.08 o 
  -5   5   9     4593.31     4314.67     92.35 o 
  -4   5   9     2921.22     2865.52     85.35 o 
  -3   5   9     3174.24     3244.63     37.82 o 
  -2   5   9      160.94      170.95      4.20 o 
  -1   5   9     2062.56     1981.86     16.86 o 
   0   5   9      168.76      170.32      4.45 o 
   1   5   9      887.36      937.12     11.40 o 
   2   5   9     7139.24     6810.00     60.88 o 
   3   5   9     4803.51     4569.34     52.78 o 
   4   5   9        0.94        9.17      7.87 o 
   5   5   9     3645.64     3582.74     48.76 o 
   6   5   9      445.89      474.92     15.33 o 
   7   5   9     2233.06     2174.67     37.67 o 
   8   5   9      669.69      708.76     37.31 o 
   9   5   9       96.14      102.25     22.06 o 
  10   5   9       84.66       53.03     25.96 o 
 -11   6   9      636.63      647.34     27.40 o 
 -10   6   9        1.94       -9.31     15.41 o 
  -9   6   9      201.55      230.21     19.08 o 
  -8   6   9      367.48      390.70     17.71 o 
  -7   6   9      367.54      342.66     19.14 o 
  -6   6   9       15.68       24.93     12.50 o 
  -5   6   9       62.03       73.94     10.14 o 
  -4   6   9      294.29      295.89     11.65 o 
  -3   6   9      460.52      476.15     11.91 o 
  -2   6   9     4347.52     4367.91     39.83 o 
  -1   6   9     1170.06     1191.47     11.95 o 
   0   6   9     7385.92     7076.81     59.36 o 
   1   6   9        5.65        5.13      3.55 o 
   2   6   9     6217.82     5985.19     54.10 o 
   3   6   9      376.48      376.45     12.99 o 
   4   6   9     1679.94     1628.64     30.34 o 
   5   6   9       64.32       78.78      8.67 o 
   6   6   9     3787.52     3631.85     50.53 o 
   7   6   9      332.64      328.95     16.74 o 
   8   6   9      705.52      671.92     22.41 o 
   9   6   9      533.29      577.12     25.94 o 
  10   6   9      272.67      290.08     22.86 o 
 -11   7   9      102.54      111.69     19.02 o 
 -10   7   9       51.66       58.19     16.20 o 
  -9   7   9      229.33      242.63     14.89 o 
  -8   7   9      269.70      283.73     29.40 o 
  -7   7   9      223.27      252.43     14.63 o 
  -6   7   9       32.16       34.07     10.39 o 
  -5   7   9     2237.97     2094.21     39.41 o 
  -4   7   9     3232.60     3091.55     44.56 o 
  -3   7   9      748.77      683.04     12.70 o 
  -2   7   9        4.44        3.74      3.97 o 
  -1   7   9       45.54       41.98      3.58 o 
   0   7   9      454.38      396.03      7.20 o 
   1   7   9     8018.32     7502.56     66.83 o 
   2   7   9     1279.95     1286.50     15.61 o 
   3   7   9      119.63      163.33      7.80 o 
   4   7   9       82.32       57.87     10.66 o 
   5   7   9      326.32      388.91     13.46 o 
   6   7   9     1080.46     1107.51     22.99 o 
   7   7   9      157.16      150.05     11.75 o 
   8   7   9       10.38       32.05     15.17 o 
   9   7   9      136.74      140.96     18.21 o 
  10   7   9        2.90        2.83     17.30 o 
 -11   8   9      464.53      511.50     31.11 o 
 -10   8   9        1.22       -7.71     15.81 o 
  -9   8   9      129.27      152.12     15.35 o 
  -8   8   9        0.15        0.39     13.10 o 
  -7   8   9      168.63      166.04     14.01 o 
  -6   8   9       42.74       51.28     15.26 o 
  -5   8   9       79.95       81.28     10.59 o 
  -4   8   9      471.27      467.23     13.92 o 
  -3   8   9     1172.91     1042.05     25.97 o 
  -2   8   9       68.07       62.43      4.29 o 
  -1   8   9        1.25        1.09      2.67 o 
   0   8   9      413.87      429.11      8.06 o 
   1   8   9     1065.82     1043.06     13.11 o 
   2   8   9      241.65      279.20      7.47 o 
   3   8   9      640.73      604.77     13.79 o 
   4   8   9      273.93      277.33     14.78 o 
   5   8   9      216.88      229.20     11.36 o 
   6   8   9      284.68      264.93     12.83 o 
   7   8   9       70.05       79.60     10.57 o 
   8   8   9     1687.37     1741.26     59.22 o 
   9   8   9        3.46        4.22     17.25 o 
  10   8   9       36.15       41.58     26.56 o 
 -11   9   9        1.71       23.06     16.93 o 
 -10   9   9      276.50      312.23     17.97 o 
  -9   9   9        3.04       12.80     14.00 o 
  -8   9   9       30.64       35.42     16.50 o 
  -7   9   9       16.48       17.93     12.09 o 
  -6   9   9      258.56      259.97     19.89 o 
  -5   9   9      668.78      637.64     30.85 o 
  -4   9   9       59.95       59.79      7.81 o 
  -3   9   9        6.20       -0.52      6.10 o 
  -2   9   9      790.11      817.67     13.53 o 
  -1   9   9        1.31       11.81      4.59 o 
   0   9   9      911.39      929.30     13.94 o 
   1   9   9     6220.43     5871.93     53.34 o 
   2   9   9     2121.50     2022.56     21.21 o 
   3   9   9       55.77       41.80      6.71 o 
   4   9   9     1167.54     1149.18     23.74 o 
   5   9   9      259.87      222.27     11.55 o 
   6   9   9       36.44       32.69      9.04 o 
   7   9   9      501.82      503.00     17.30 o 
   8   9   9       59.28      100.02     17.24 o 
   9   9   9      527.44      526.51     25.75 o 
  10   9   9      163.54      151.37     24.42 o 
 -11  10   9       44.37       42.42     17.94 o 
 -10  10   9       53.52       83.04     16.96 o 
  -9  10   9       14.90       27.38     14.71 o 
  -8  10   9      105.05       83.01     14.57 o 
  -7  10   9      719.16      691.35     39.29 o 
  -6  10   9       85.74       84.16     12.66 o 
  -5  10   9      607.96      608.71     20.10 o 
  -4  10   9     1587.91     1623.84     28.39 o 
  -3  10   9       27.98       23.45      6.08 o 
  -2  10   9       20.19       29.15      4.10 o 
  -1  10   9     1086.48     1033.30     15.56 o 
   0  10   9       33.38       43.12      4.46 o 
   1  10   9      877.66      888.59     14.48 o 
   2  10   9      493.19      515.90      9.53 o 
   3  10   9       13.18       10.65      6.66 o 
   4  10   9     2303.64     2216.54     38.66 o 
   5  10   9      390.18      419.31     14.57 o 
   6  10   9       35.08       25.95      9.25 o 
   7  10   9      322.07      384.26     18.21 o 
   8  10   9       51.38       37.46     16.45 o 
   9  10   9        1.17       10.97     21.88 o 
  10  10   9      404.57      451.61     30.91 o 
 -10  11   9      801.60      774.57     29.05 o 
  -9  11   9      491.73      469.46     22.27 o 
  -8  11   9      242.71      228.53     16.60 o 
  -7  11   9       52.71       74.02     13.59 o 
  -6  11   9      543.97      537.75     20.89 o 
  -5  11   9       53.69       57.36     11.71 o 
  -4  11   9      501.49      483.49     12.87 o 
  -3  11   9     1022.32     1033.39     23.02 o 
  -2  11   9      281.39      283.75      7.76 o 
  -1  11   9     5186.52     4954.29     55.23 o 
   0  11   9       85.77      106.80      7.58 o 
   1  11   9       26.59       47.52      4.82 o 
   2  11   9      646.63      662.52     10.71 o 
   3  11   9      108.62      109.64      8.11 o 
   4  11   9       56.11       80.07      8.07 o 
   5  11   9     2575.03     2481.77     44.00 o 
   6  11   9      353.24      381.58     15.09 o 
   7  11   9     2624.88     2574.34     46.06 o 
   8  11   9       81.55       56.06     22.17 o 
   9  11   9      393.46      359.23     53.27 o 
  10  11   9     1091.26     1229.95     67.21 o 
 -10  12   9       49.56       52.21     17.19 o 
  -9  12   9      743.18      741.28     27.63 o 
  -8  12   9       69.39       93.87     17.44 o 
  -7  12   9      627.15      611.71     22.70 o 
  -6  12   9     1513.85     1384.91     37.13 o 
  -5  12   9      364.94      345.01     16.46 o 
  -4  12   9     2713.31     2677.35     40.23 o 
  -3  12   9      211.35      239.28     10.49 o 
  -2  12   9       54.32       73.98      6.00 o 
  -1  12   9      417.46      384.06     11.00 o 
   0  12   9     1739.92     1679.14     24.90 o 
   1  12   9     2718.18     2566.08     28.92 o 
   2  12   9     4275.41     4221.25     48.25 o 
   3  12   9       94.41       94.62      8.24 o 
   4  12   9     3153.95     3160.30     39.34 o 
   5  12   9      533.36      519.08     16.47 o 
   6  12   9      493.51      491.48     22.77 o 
   7  12   9      624.05      564.89     21.12 o 
   8  12   9      377.13      419.95     51.08 o 
   9  12   9       16.55       26.36     41.97 o 
 -10  13   9      614.31      662.01     28.36 o 
  -9  13   9       17.92       41.01     14.88 o 
  -8  13   9       82.91       53.48     14.67 o 
  -7  13   9      342.11      339.86     18.49 o 
  -6  13   9       19.70       38.60     13.02 o 
  -5  13   9      111.50      115.08     15.68 o 
  -4  13   9     2580.95     2575.11     44.14 o 
  -3  13   9     1285.16     1240.57     23.62 o 
  -2  13   9     1411.28     1459.10     23.02 o 
  -1  13   9     3075.40     2945.01     38.08 o 
   0  13   9       36.88       45.18      6.46 o 
   1  13   9     5053.61     4943.06     60.11 o 
   2  13   9        9.28       19.26      4.51 o 
   3  13   9      787.94      789.55     17.32 o 
   4  13   9       94.58      116.07      8.54 o 
   5  13   9     1417.96     1356.51     39.77 o 
   6  13   9        2.19        5.46      9.93 o 
   7  13   9     2875.29     2857.93     68.20 o 
   8  13   9       40.89       41.63     20.98 o 
   9  13   9      838.72      823.11     38.94 o 
 -10  14   9       12.66        7.40     16.44 o 
  -9  14   9       26.75       15.20     15.75 o 
  -8  14   9        2.71       -3.85     13.71 o 
  -7  14   9     1896.87     1936.55     49.79 o 
  -6  14   9      225.95      196.44     21.01 o 
  -5  14   9      617.02      609.56     25.20 o 
  -4  14   9      703.46      729.10     18.17 o 
  -3  14   9       46.00       39.66      8.08 o 
  -2  14   9     2343.80     2217.12     38.17 o 
  -1  14   9      490.12      482.84     15.59 o 
   0  14   9      275.93      292.00      9.59 o 
   1  14   9     1897.48     1924.05     36.71 o 
   2  14   9     1319.35     1311.89     19.65 o 
   3  14   9      147.31      158.82     11.34 o 
   4  14   9     6444.25     6405.15     72.32 o 
   5  14   9     1279.30     1325.94     39.47 o 
   6  14   9      911.99      893.36     22.54 o 
   7  14   9       41.46       66.48     28.42 o 
   8  14   9       22.84       27.37     19.02 o 
   9  14   9      115.34      129.10     25.10 o 
  -9  15   9      170.06      154.10     33.39 o 
  -8  15   9       69.20       80.85     19.29 o 
  -7  15   9      130.44      155.65     19.16 o 
  -6  15   9       70.85       93.75     16.84 o 
  -5  15   9       47.27       29.31     14.09 o 
  -4  15   9     1273.21     1275.61     24.70 o 
  -3  15   9       13.58       18.77      8.04 o 
  -2  15   9      698.64      670.48     13.66 o 
  -1  15   9     1874.17     1889.10     24.79 o 
   0  15   9      135.50      120.39      7.88 o 
   1  15   9     2139.38     2111.91     29.72 o 
   2  15   9       39.47       38.52      7.25 o 
   3  15   9       28.34       40.92      7.69 o 
   4  15   9      125.48      131.66      9.17 o 
   5  15   9      121.32      108.93     12.60 o 
   6  15   9       40.71       32.59     12.18 o 
   7  15   9     2030.82     1999.02     55.84 o 
   8  15   9      120.53      100.45     31.34 o 
   9  15   9       61.82       37.11     22.33 o 
  -9  16   9      476.29      510.77     30.80 o 
  -8  16   9       90.67      107.88     19.85 o 
  -7  16   9      261.27      269.32     25.69 o 
  -6  16   9      419.05      429.12     45.82 o 
  -5  16   9       58.49       53.04     15.80 o 
  -4  16   9      685.03      685.30     18.34 o 
  -3  16   9        3.93      -12.97      8.36 o 
  -2  16   9      683.63      551.69     17.67 o 
  -1  16   9      263.53      278.11     12.21 o 
   0  16   9      103.77       73.05      7.75 o 
   1  16   9      192.74      192.66      9.03 o 
   2  16   9     2092.59     2071.10     35.13 o 
   3  16   9      130.89      116.03     14.06 o 
   4  16   9        8.35       17.36      8.03 o 
   5  16   9       10.33       -0.70     11.09 o 
   6  16   9      119.41       91.08     19.62 o 
   7  16   9      514.55      523.93     31.01 o 
   8  16   9      117.79      147.68     25.24 o 
  -9  17   9      253.85      288.76     47.57 o 
  -8  17   9      120.30      151.70     52.83 o 
  -7  17   9       12.08       14.46     17.06 o 
  -6  17   9       12.25       -9.51     16.21 o 
  -5  17   9       75.66       89.75     12.91 o 
  -4  17   9      151.66      147.24     11.34 o 
  -3  17   9       71.99       75.79     10.04 o 
  -2  17   9      654.33      681.05     16.85 o 
  -1  17   9      827.72      792.91     16.23 o 
   0  17   9       33.54       18.85      7.19 o 
   1  17   9        7.41        2.90      7.35 o 
   2  17   9        1.67       -1.75      8.89 o 
   3  17   9       36.85       56.23     10.19 o 
   4  17   9      119.02       90.84     10.52 o 
   5  17   9       40.96       25.37     10.52 o 
   6  17   9      215.30      179.06     22.96 o 
   7  17   9      276.44      260.80     26.10 o 
   8  17   9        0.89       -5.19     20.49 o 
  -8  18   9      469.64      432.97     27.28 o 
  -7  18   9      107.49      108.71     20.50 o 
  -6  18   9        1.47       14.88     16.88 o 
  -5  18   9       11.64        2.73     11.52 o 
  -4  18   9       34.35       21.00     10.00 o 
  -3  18   9      191.62      213.20     14.56 o 
  -2  18   9      156.79      143.46     10.82 o 
  -1  18   9      569.22      582.17     14.39 o 
   0  18   9      783.38      772.37     16.56 o 
   1  18   9      126.36      109.04      8.84 o 
   2  18   9       82.12       59.00     10.41 o 
   3  18   9        2.45       -0.08     10.19 o 
   4  18   9      219.21      264.83     13.22 o 
   5  18   9      391.49      452.89     22.47 o 
   6  18   9        3.75       28.77     18.66 o 
   7  18   9        3.98      -13.68     26.08 o 
   8  18   9      227.21      271.08     27.52 o 
  -8  19   9      157.31      182.62     23.02 o 
  -7  19   9       17.00       -2.10     17.88 o 
  -6  19   9      930.69      936.90     35.86 o 
  -5  19   9       40.08       52.75     11.10 o 
  -4  19   9       31.85       28.73     10.19 o 
  -3  19   9      655.93      623.83     34.02 o 
  -2  19   9       67.83       78.14     11.89 o 
  -1  19   9      140.99      144.90     11.77 o 
   0  19   9      107.89      117.58      8.31 o 
   1  19   9       49.55       40.83      7.57 o 
   2  19   9       22.36       20.24      9.99 o 
   3  19   9      785.12      774.79     25.14 o 
   4  19   9        0.22       -3.95      9.90 o 
   5  19   9     1585.85     1623.98     32.45 o 
   6  19   9       26.07       29.17     32.07 o 
   7  19   9       46.17       34.26     22.05 o 
  -8  20   9      285.22      291.00     26.19 o 
  -7  20   9       66.48       46.12     21.84 o 
  -6  20   9        3.31       -3.40     18.33 o 
  -5  20   9      105.76      106.74     12.44 o 
  -4  20   9       64.64       29.42     13.07 o 
  -3  20   9      886.73      885.82     25.85 o 
  -2  20   9      828.84      749.75     22.94 o 
  -1  20   9      959.50      950.42     18.81 o 
   0  20   9     1674.03     1679.13     26.55 o 
   1  20   9        1.80       -0.93      6.98 o 
   2  20   9      971.02      989.32     23.81 o 
   3  20   9       11.17        1.35     10.64 o 
   4  20   9      368.74      387.08     18.61 o 
   5  20   9        2.36       16.12     12.40 o 
   6  20   9      173.60      150.19     22.67 o 
   7  20   9        9.48       13.32     22.62 o 
  -7  21   9        4.79       19.63     20.86 o 
  -6  21   9      232.75      235.69     23.25 o 
  -5  21   9      423.40      422.65     30.37 o 
  -4  21   9       62.08       75.59     14.21 o 
  -3  21   9      498.88      512.28     34.22 o 
  -2  21   9       36.64       59.85     15.10 o 
  -1  21   9      167.42      159.83     10.07 o 
   0  21   9       58.50       65.07      8.68 o 
   1  21   9     1386.68     1433.22     36.33 o 
   2  21   9      359.31      388.44     16.07 o 
   3  21   9     1648.02     1639.30     32.02 o 
   4  21   9        9.48       -2.01     13.43 o 
   5  21   9      639.94      580.53     23.93 o 
   6  21   9      223.60      219.07     25.48 o 
  -7  22   9      179.52      177.96     24.46 o 
  -6  22   9      107.16      124.72     21.45 o 
  -5  22   9       70.93      102.48     15.43 o 
  -4  22   9      211.02      199.25     16.81 o 
  -3  22   9      304.54      313.90     17.65 o 
  -2  22   9      643.64      649.70     24.68 o 
  -1  22   9      702.39      718.22     16.95 o 
   0  22   9      502.32      518.13     15.39 o 
   1  22   9      188.75      167.82     10.00 o 
   2  22   9       92.22       82.25     11.05 o 
   3  22   9       88.23      111.89     14.87 o 
   4  22   9      576.56      573.65     23.85 o 
   5  22   9        2.68      -26.33     13.76 o 
   6  22   9      313.29      373.45     27.46 o 
  -6  23   9      407.73      470.04     52.15 o 
  -5  23   9      203.42      195.19     17.33 o 
  -4  23   9      126.23      129.34     15.89 o 
  -3  23   9      129.86      130.72     15.05 o 
  -2  23   9        7.31       14.86     13.26 o 
  -1  23   9      340.77      347.04     14.48 o 
   0  23   9       74.85       66.46     10.01 o 
   1  23   9       73.27       76.94     13.68 o 
   2  23   9       27.87       14.75     10.49 o 
   3  23   9      457.09      448.12     22.31 o 
   4  23   9       42.16       20.51     14.29 o 
   5  23   9     1092.07     1156.16     32.35 o 
  -5  24   9       43.32       40.27     15.83 o 
  -4  24   9      115.93      107.36     16.47 o 
  -3  24   9      269.47      245.74     19.23 o 
  -2  24   9       35.76       19.65     14.14 o 
  -1  24   9      124.42      127.37     15.41 o 
   0  24   9      597.25      646.92     19.09 o 
   1  24   9        9.63       40.85     14.49 o 
   2  24   9      166.76      170.21     14.56 o 
   3  24   9       63.44       74.36     13.04 o 
   4  24   9       13.81       35.12     15.34 o 
  -4  25   9       26.13       40.25     15.78 o 
  -3  25   9        1.28        4.06     14.69 o 
  -2  25   9        0.92        0.20     13.69 o 
  -1  25   9       24.93       27.65     15.27 o 
   0  25   9        0.26       -3.79      9.70 o 
   1  25   9      897.67      948.55     32.22 o 
   2  25   9       11.82       19.69     17.06 o 
   3  25   9       56.98       66.58     13.08 o 
   4  25   9        0.05       -2.49     12.68 o 
  -3  26   9        0.32       -5.88     14.90 o 
  -2  26   9        4.68        2.17     14.57 o 
  -1  26   9        2.91      -10.63     15.62 o 
   0  26   9        0.93      -10.79     10.97 o 
   1  26   9        2.25      -15.20     16.04 o 
   2  26   9       46.05       31.53     17.36 o 
 -11   0  10      457.88      478.05     44.55 o 
 -10   0  10     2537.00     2653.92     95.82 o 
  -9   0  10       63.94       84.03     28.95 o 
  -8   0  10       17.64       55.47     25.73 o 
  -7   0  10      284.74      320.03     31.29 o 
  -6   0  10      399.24      376.86     28.46 o 
  -5   0  10       29.27       75.46     12.17 o 
  -4   0  10     1835.48     1797.83     41.60 o 
  -3   0  10     2685.03     2609.65     39.25 o 
  -2   0  10     5114.35     5100.45     61.67 o 
  -1   0  10     7598.25     7369.80     87.09 o 
   0   0  10     1678.06     1571.57     22.96 o 
   1   0  10    13663.97    13498.91    175.68 o 
   2   0  10     3137.77     3054.78     43.81 o 
   3   0  10       90.68       84.43      9.31 o 
   4   0  10     2502.23     2200.13     53.58 o 
   5   0  10     1675.83     1504.41     66.04 o 
   6   0  10      143.48      198.69     19.26 o 
   7   0  10     5392.76     5557.12    118.18 o 
   8   0  10     1013.30     1109.33     62.19 o 
   9   0  10     1470.82     1221.83     68.72 o 
  10   0  10     1692.29     1829.13     83.25 o 
 -11   1  10       34.16       25.80     22.23 o 
 -10   1  10        3.25       12.68     20.91 o 
  -9   1  10      259.16      270.14     23.66 o 
  -8   1  10      300.88      285.39     21.96 o 
  -7   1  10     3955.24     3978.43     83.88 o 
  -6   1  10       59.67       65.72     14.36 o 
  -5   1  10     4906.97     4741.55     76.28 o 
  -4   1  10      450.82      480.56     14.05 o 
  -3   1  10      388.52      369.74     14.44 o 
  -2   1  10      329.40      364.83     11.68 o 
  -1   1  10     1242.56     1204.16     13.33 o 
   0   1  10       15.54       23.55      4.38 o 
   1   1  10     4826.59     4815.38     50.12 o 
   2   1  10       29.90       33.31      4.59 o 
   3   1  10     1158.70     1062.49     17.43 o 
   4   1  10     6596.61     6643.58     93.37 o 
   5   1  10       80.68       98.83     11.70 o 
   6   1  10     2202.36     2196.30     31.20 o 
   7   1  10        1.71       12.97      9.25 o 
   8   1  10      364.57      357.69     28.77 o 
   9   1  10       79.36       95.89     24.17 o 
  10   1  10     1505.01     1537.83     55.97 o 
 -11   2  10       52.63       60.18     23.32 o 
 -10   2  10       36.14       72.27     21.03 o 
  -9   2  10       50.13       54.99     20.12 o 
  -8   2  10      179.02      199.19     33.78 o 
  -7   2  10       18.31       65.23     15.87 o 
  -6   2  10      138.27      139.27     12.71 o 
  -5   2  10      673.27      701.95     20.25 o 
  -4   2  10      717.20      687.78     16.80 o 
  -3   2  10     1689.83     1686.90     20.75 o 
  -2   2  10     6833.30     6926.38     58.02 o 
  -1   2  10     2181.04     1983.79     18.56 o 
   0   2  10     1745.16     1648.20     16.13 o 
   1   2  10     2391.03     2334.82     25.23 o 
   2   2  10       13.43       11.65      4.02 o 
   3   2  10     3688.57     3110.58     37.90 o 
   4   2  10       47.07      111.01     10.16 o 
   5   2  10     1278.44     1311.77     28.01 o 
   6   2  10     2586.28     2372.64     36.86 o 
   7   2  10      610.42      581.56     17.88 o 
   8   2  10      173.43      156.98     23.54 o 
   9   2  10      667.12      642.22     35.66 o 
  10   2  10        1.70        5.17     24.19 o 
 -11   3  10       10.90        3.86     22.05 o 
 -10   3  10      568.06      569.41     31.43 o 
  -9   3  10       14.60       10.01     17.71 o 
  -8   3  10       75.86      115.53     18.53 o 
  -7   3  10      337.22      377.08     32.51 o 
  -6   3  10      200.02      181.55     12.85 o 
  -5   3  10     3560.17     3331.50     56.82 o 
  -4   3  10      357.19      334.50     12.39 o 
  -3   3  10       39.49       52.61      4.94 o 
  -2   3  10       69.87       55.85      4.00 o 
  -1   3  10       43.13       49.74      4.25 o 
   0   3  10      787.68      732.59      9.39 o 
   1   3  10     3473.02     3333.02     33.68 o 
   2   3  10       61.49       36.75      4.32 o 
   3   3  10      554.93      607.69     12.95 o 
   4   3  10     1485.80     1431.57     39.55 o 
   5   3  10      581.67      535.68     21.18 o 
   6   3  10      601.50      556.70     20.81 o 
   7   3  10       24.33       34.53      9.77 o 
   8   3  10      244.66      230.11     24.07 o 
   9   3  10       96.71      125.81     38.31 o 
  10   3  10        8.16      -16.46     37.73 o 
 -11   4  10      246.42      263.95     27.95 o 
 -10   4  10      757.25      738.22     52.25 o 
  -9   4  10        2.39      -11.18     27.05 o 
  -8   4  10      148.52      163.19     19.88 o 
  -7   4  10      333.23      366.57     16.85 o 
  -6   4  10      124.73      137.67     12.83 o 
  -5   4  10       30.41       44.61      8.41 o 
  -4   4  10      129.25      139.35      9.30 o 
  -3   4  10      576.82      579.01     11.80 o 
  -2   4  10      423.48      420.06      7.62 o 
  -1   4  10     1026.27      928.93     11.28 o 
   0   4  10      204.16      212.42      6.11 o 
   1   4  10      643.61      657.65     12.57 o 
   2   4  10        8.57       10.74      4.07 o 
   3   4  10      312.24      257.35      8.85 o 
   4   4  10       37.45       46.60     11.45 o 
   5   4  10       52.57       63.18      9.88 o 
   6   4  10      250.48      268.41     12.86 o 
   7   4  10      665.34      710.12     23.76 o 
   8   4  10      168.31      200.32     18.22 o 
   9   4  10       78.15       41.44     34.07 o 
  10   4  10      501.40      528.73     36.72 o 
 -11   5  10      102.94      102.80     23.37 o 
 -10   5  10      442.73      448.53     36.51 o 
  -9   5  10       43.10       12.52     13.83 o 
  -8   5  10      127.82      110.01     17.13 o 
  -7   5  10      140.04      152.31     14.03 o 
  -6   5  10       84.65       69.20     12.93 o 
  -5   5  10        5.86       14.81      9.93 o 
  -4   5  10      239.54      268.29      9.60 o 
  -3   5  10      942.65      964.89     15.48 o 
  -2   5  10       11.89        7.39      3.31 o 
  -1   5  10        3.75       11.66      3.52 o 
   0   5  10     6169.36     5844.51     52.84 o 
   1   5  10      253.71      243.10      6.65 o 
   2   5  10     1408.40     1422.59     17.83 o 
   3   5  10       39.88       45.21      6.70 o 
   4   5  10     1443.34     1444.91     28.82 o 
   5   5  10       65.76       85.17     11.13 o 
   6   5  10      238.84      245.13     12.38 o 
   7   5  10      508.88      544.58     18.61 o 
   8   5  10      618.68      596.07     27.68 o 
   9   5  10       72.63       73.99     17.40 o 
  10   5  10        8.24       -7.06     25.76 o 
 -11   6  10        5.05      -15.05     22.08 o 
 -10   6  10       71.29       51.95     16.45 o 
  -9   6  10      126.79      101.26     16.14 o 
  -8   6  10      264.98      263.94     15.14 o 
  -7   6  10       47.87       53.84     11.00 o 
  -6   6  10      452.78      465.72     19.05 o 
  -5   6  10      202.26      248.69     13.69 o 
  -4   6  10      974.77      976.69     16.22 o 
  -3   6  10      621.42      637.24     12.51 o 
  -2   6  10      156.69      165.45      5.40 o 
  -1   6  10        4.13        4.11      3.58 o 
   0   6  10     2040.29     2048.17     22.47 o 
   1   6  10        6.73        4.61      4.36 o 
   2   6  10     1640.00     1630.23     20.28 o 
   3   6  10     1966.67     1973.43     28.92 o 
   4   6  10      252.83      243.75     11.83 o 
   5   6  10     2270.74     2230.16     45.45 o 
   6   6  10       29.06       26.19      9.27 o 
   7   6  10      184.22      203.40     12.97 o 
   8   6  10      103.02      114.53     16.92 o 
   9   6  10       57.07       50.16     17.29 o 
  10   6  10       65.04       39.07     27.35 o 
 -11   7  10      303.45      315.56     22.61 o 
 -10   7  10        9.98       31.58     16.73 o 
  -9   7  10      728.94      722.91     26.93 o 
  -8   7  10       20.31        2.25     10.79 o 
  -7   7  10     1269.02     1196.51     26.06 o 
  -6   7  10       60.03       67.28     10.95 o 
  -5   7  10      476.16      427.89     30.95 o 
  -4   7  10        7.14       33.40      6.93 o 
  -3   7  10      776.38      723.14     14.69 o 
  -2   7  10     1191.41     1039.31     13.43 o 
  -1   7  10     4714.48     4768.47     43.21 o 
   0   7  10      446.49      392.71      8.46 o 
   1   7  10      745.89      730.58     17.97 o 
   2   7  10      716.85      723.89     12.83 o 
   3   7  10       42.95       54.48      9.80 o 
   4   7  10     2291.46     2274.04     33.93 o 
   5   7  10     1487.25     1461.26     26.58 o 
   6   7  10     1126.20     1127.83     24.06 o 
   7   7  10      387.16      348.45     14.95 o 
   8   7  10     1292.53     1265.20     37.91 o 
   9   7  10      102.24       90.28     18.12 o 
  10   7  10     1451.45     1593.18     61.52 o 
 -11   8  10        1.92       -0.14     17.26 o 
 -10   8  10      172.12      177.92     21.88 o 
  -9   8  10      112.18      137.55     14.29 o 
  -8   8  10       45.60       22.72     11.52 o 
  -7   8  10       36.51       38.61     14.62 o 
  -6   8  10     2240.30     2189.83     42.57 o 
  -5   8  10      242.33      247.46     14.99 o 
  -4   8  10     3504.71     3382.04     78.01 o 
  -3   8  10        6.98       20.42      6.82 o 
  -2   8  10     1250.92     1223.16     16.19 o 
  -1   8  10     1512.24     1527.33     23.10 o 
   0   8  10     1262.41     1225.02     15.49 o 
   1   8  10     1082.66     1071.34     15.13 o 
   2   8  10     2723.29     2739.53     30.20 o 
   3   8  10     1363.74     1395.56     22.87 o 
   4   8  10     1110.82     1076.51     18.74 o 
   5   8  10     2727.81     2676.91     40.15 o 
   6   8  10      222.10      221.55     12.78 o 
   7   8  10     2382.44     2389.44     59.71 o 
   8   8  10      131.09      170.14     19.06 o 
   9   8  10      493.04      440.82     25.22 o 
  10   8  10       88.18      113.40     24.20 o 
 -10   9  10      290.07      291.39     20.98 o 
  -9   9  10      423.88      412.98     18.56 o 
  -8   9  10       24.40       18.40     12.84 o 
  -7   9  10      305.70      314.00     17.93 o 
  -6   9  10        0.38       21.61     13.04 o 
  -5   9  10     2105.55     2024.70     53.95 o 
  -4   9  10       20.30       28.50      7.38 o 
  -3   9  10     1152.44     1191.05     22.45 o 
  -2   9  10       63.42       86.37      5.46 o 
  -1   9  10     4199.74     4010.26     45.80 o 
   0   9  10     9645.22     9282.85     86.17 o 
   1   9  10      752.56      751.34     12.35 o 
   2   9  10      139.80      142.13      5.91 o 
   3   9  10      626.68      604.47     14.88 o 
   4   9  10      947.26      913.52     19.72 o 
   5   9  10      167.41      198.20     11.80 o 
   6   9  10      842.92      797.91     20.95 o 
   7   9  10     1563.46     1527.18     38.30 o 
   8   9  10     1892.63     1911.70     45.88 o 
   9   9  10      209.24      191.71     27.10 o 
  10   9  10      949.83      974.27     43.26 o 
 -10  10  10       37.55       60.91     14.78 o 
  -9  10  10       19.82       36.17     15.09 o 
  -8  10  10      164.91      194.09     17.09 o 
  -7  10  10      527.66      539.36     32.19 o 
  -6  10  10     1013.07     1008.62     27.12 o 
  -5  10  10       45.53       83.97     12.11 o 
  -4  10  10      458.75      495.82     20.54 o 
  -3  10  10     1134.57     1131.85     36.05 o 
  -2  10  10     1980.95     1922.82     23.82 o 
  -1  10  10     1327.39     1229.57     17.98 o 
   0  10  10      893.79      851.51     14.50 o 
   1  10  10      716.46      661.81     11.77 o 
   2  10  10     2261.32     2128.29     27.33 o 
   3  10  10     3042.62     2947.75     40.34 o 
   4  10  10      479.44      486.63     14.22 o 
   5  10  10     3909.66     3797.73     52.89 o 
   6  10  10      607.26      588.10     18.50 o 
   7  10  10      177.91      171.81     17.91 o 
   8  10  10        9.54       26.57     16.65 o 
   9  10  10      207.10      210.34     21.99 o 
 -10  11  10       72.59       53.16     14.46 o 
  -9  11  10      317.67      337.95     20.65 o 
  -8  11  10      162.13      168.57     16.64 o 
  -7  11  10      858.61      912.12     27.08 o 
  -6  11  10       22.20       25.10     11.91 o 
  -5  11  10     1154.04     1099.99     42.10 o 
  -4  11  10       90.54       92.36      8.12 o 
  -3  11  10      141.80      162.62     12.04 o 
  -2  11  10      155.79      150.46      6.30 o 
  -1  11  10      706.85      696.12     17.30 o 
   0  11  10      273.05      327.97     11.92 o 
   1  11  10     1562.32     1487.74     21.10 o 
   2  11  10      178.17      184.14      7.67 o 
   3  11  10       55.06       58.12      7.82 o 
   4  11  10      806.78      803.13     17.96 o 
   5  11  10       24.76       18.49      9.28 o 
   6  11  10      632.43      628.49     19.10 o 
   7  11  10      104.81       92.67     17.89 o 
   8  11  10      498.85      462.89     51.66 o 
   9  11  10       96.05       90.33     21.90 o 
 -10  12  10       50.25       72.06     17.18 o 
  -9  12  10      105.85      130.64     16.89 o 
  -8  12  10        2.53        6.68     14.33 o 
  -7  12  10       35.34       48.60     14.00 o 
  -6  12  10      230.12      237.93     15.89 o 
  -5  12  10       51.13       52.26     14.50 o 
  -4  12  10      284.79      276.76     11.72 o 
  -3  12  10        9.01       10.39      8.66 o 
  -2  12  10      102.98       90.99      6.82 o 
  -1  12  10      112.52       90.21      7.14 o 
   0  12  10       52.61       54.03      7.35 o 
   1  12  10      421.14      429.87     12.20 o 
   2  12  10     1097.62     1117.19     17.76 o 
   3  12  10        7.85       10.55      7.44 o 
   4  12  10      138.81      126.06      8.97 o 
   5  12  10      121.74      116.31     14.35 o 
   6  12  10       50.21       68.01     12.11 o 
   7  12  10      737.99      762.42     28.67 o 
   8  12  10      141.06      171.92     20.96 o 
   9  12  10        5.09       19.36     23.79 o 
 -10  13  10       23.57       22.48     20.00 o 
  -9  13  10        1.57        4.14     15.28 o 
  -8  13  10       11.69       -4.87     14.35 o 
  -7  13  10        3.96        8.58     13.65 o 
  -6  13  10       30.14       66.04     16.69 o 
  -5  13  10       22.65       19.07     14.57 o 
  -4  13  10      159.63      147.98     10.41 o 
  -3  13  10       16.83       21.93      9.05 o 
  -2  13  10       79.49       87.46      7.78 o 
  -1  13  10      497.45      476.89     12.34 o 
   0  13  10       22.38       24.83      6.46 o 
   1  13  10        0.16      -12.34      6.17 o 
   2  13  10      644.10      635.25     17.60 o 
   3  13  10      673.46      715.45     16.98 o 
   4  13  10       90.25       78.04      8.43 o 
   5  13  10       19.10       27.76      9.67 o 
   6  13  10       79.36       73.93     13.34 o 
   7  13  10       22.98       -0.12     18.86 o 
   8  13  10       63.83       59.34     21.30 o 
   9  13  10      205.04      212.18     36.95 o 
  -9  14  10        6.43       13.02     15.82 o 
  -8  14  10      411.82      436.86     23.40 o 
  -7  14  10        0.19       -7.43     19.01 o 
  -6  14  10       26.93       24.45     14.60 o 
  -5  14  10        0.78       11.00     13.94 o 
  -4  14  10      936.49      917.05     34.51 o 
  -3  14  10       43.06       32.65     10.78 o 
  -2  14  10       27.86       38.58      6.37 o 
  -1  14  10      168.58      143.28      8.02 o 
   0  14  10      113.87      102.10      7.91 o 
   1  14  10      105.07      103.96      7.98 o 
   2  14  10      502.49      497.45     13.25 o 
   3  14  10      180.89      186.68     10.55 o 
   4  14  10        6.07       -1.24      7.89 o 
   5  14  10       14.99       25.88     14.60 o 
   6  14  10       41.65       53.93     17.28 o 
   7  14  10      203.01      183.52     19.39 o 
   8  14  10      166.34      140.53     25.12 o 
   9  14  10       45.83       82.10     25.14 o 
  -9  15  10      436.02      474.22     31.15 o 
  -8  15  10       16.53       24.04     17.06 o 
  -7  15  10      169.91      184.25     26.32 o 
  -6  15  10       11.68       22.58     16.43 o 
  -5  15  10       32.34       25.60     11.26 o 
  -4  15  10      154.57      140.07     10.95 o 
  -3  15  10      179.53      158.85     12.31 o 
  -2  15  10      591.63      515.09     19.36 o 
  -1  15  10      853.80      889.42     15.50 o 
   0  15  10       85.29       66.50      7.68 o 
   1  15  10      189.44      201.61      9.56 o 
   2  15  10     1100.18     1130.94     27.50 o 
   3  15  10      307.60      295.60     16.10 o 
   4  15  10      374.67      371.08     12.50 o 
   5  15  10      672.63      624.57     21.08 o 
   6  15  10      184.33      193.23     18.54 o 
   7  15  10      431.21      446.86     29.74 o 
   8  15  10      181.38      210.61     25.62 o 
  -9  16  10        0.97       17.98     19.16 o 
  -8  16  10      137.07      143.28     20.62 o 
  -7  16  10       45.66       48.11     17.71 o 
  -6  16  10      530.96      571.69     29.37 o 
  -5  16  10       92.10      111.71     13.27 o 
  -4  16  10     1807.59     1827.13     32.12 o 
  -3  16  10       17.69       11.11     10.19 o 
  -2  16  10      965.76      905.42     19.46 o 
  -1  16  10      179.86      171.62      9.05 o 
   0  16  10      587.53      558.70     14.40 o 
   1  16  10      357.20      370.12     12.09 o 
   2  16  10      504.34      547.24     19.98 o 
   3  16  10      700.37      726.56     34.49 o 
   4  16  10      256.42      249.30     12.83 o 
   5  16  10     1141.77     1190.78     24.89 o 
   6  16  10       39.23       27.75     15.91 o 
   7  16  10      566.91      545.04     31.42 o 
   8  16  10        4.83       15.00     34.80 o 
  -8  17  10        2.25       12.58     17.59 o 
  -7  17  10      215.50      251.73     23.55 o 
  -6  17  10       93.17       76.91     18.90 o 
  -5  17  10      223.79      240.58     13.25 o 
  -4  17  10        7.84       14.87      9.74 o 
  -3  17  10      870.93      871.18     24.65 o 
  -2  17  10      138.22      136.75      9.85 o 
  -1  17  10     1139.79     1098.05     19.70 o 
   0  17  10     1416.01     1398.36     23.18 o 
   1  17  10      518.68      525.51     14.32 o 
   2  17  10     1329.00     1291.04     31.34 o 
   3  17  10      337.01      337.70     15.02 o 
   4  17  10      501.66      530.79     17.14 o 
   5  17  10      343.72      385.43     19.33 o 
   6  17  10      980.11     1006.83     40.38 o 
   7  17  10      258.07      208.82     26.57 o 
   8  17  10      893.82      919.84     42.37 o 
  -8  18  10      122.78      131.12     28.76 o 
  -7  18  10      191.30      229.69     31.83 o 
  -6  18  10      415.59      434.53     26.18 o 
  -5  18  10       74.59       79.07     11.42 o 
  -4  18  10     1273.47     1347.76     27.98 o 
  -3  18  10      473.23      469.05     19.99 o 
  -2  18  10      651.76      649.00     21.78 o 
  -1  18  10      195.35      221.47     10.18 o 
   0  18  10      722.44      733.63     15.27 o 
   1  18  10       15.30       14.81      7.98 o 
   2  18  10      464.93      458.09     17.11 o 
   3  18  10      842.10      821.11     22.45 o 
   4  18  10      283.94      313.33     14.09 o 
   5  18  10     1463.32     1499.82     28.51 o 
   6  18  10       14.43        1.50     18.76 o 
   7  18  10      213.09      239.51     49.37 o 
  -8  19  10       19.51       25.72     20.48 o 
  -7  19  10       92.12      129.68     20.94 o 
  -6  19  10        9.49       28.98     17.98 o 
  -5  19  10      137.06      140.05     12.73 o 
  -4  19  10      303.86      330.06     18.77 o 
  -3  19  10      154.40      152.91     14.24 o 
  -2  19  10      173.18      161.68     18.67 o 
  -1  19  10     1289.62     1343.01     22.67 o 
   0  19  10      526.60      496.45     13.31 o 
   1  19  10      261.12      260.65     11.08 o 
   2  19  10      300.08      349.88     15.36 o 
   3  19  10       12.33        2.92     12.31 o 
   4  19  10       91.79       99.66     16.39 o 
   5  19  10      234.52      236.15     21.67 o 
   6  19  10      289.99      311.12     26.26 o 
   7  19  10      352.35      402.96     29.66 o 
  -7  20  10        0.38      -13.42     19.12 o 
  -6  20  10      389.48      396.35     26.54 o 
  -5  20  10      208.07      215.13     14.31 o 
  -4  20  10      871.97      816.88     25.87 o 
  -3  20  10        1.22       16.26     12.90 o 
  -2  20  10      144.86      133.69     14.11 o 
  -1  20  10       26.58       20.80     10.86 o 
   0  20  10       64.37       73.28      9.46 o 
   1  20  10       28.73       27.23      8.27 o 
   2  20  10      623.57      622.21     22.26 o 
   3  20  10      123.08      117.90     13.17 o 
   4  20  10      115.03      112.25     13.96 o 
   5  20  10      391.95      369.40     21.88 o 
   6  20  10      214.77      236.06     25.95 o 
  -7  21  10        9.18       17.56     20.59 o 
  -6  21  10       13.46       16.07     15.00 o 
  -5  21  10       69.96       62.65     14.46 o 
  -4  21  10      187.93      152.74     16.02 o 
  -3  21  10       44.40       25.43     13.54 o 
  -2  21  10        9.85       18.60     12.75 o 
  -1  21  10       61.13       44.26      8.96 o 
   0  21  10       98.99       94.84     10.00 o 
   1  21  10      108.11       98.78      9.29 o 
   2  21  10      345.20      337.80     16.06 o 
   3  21  10      111.37      118.68     13.76 o 
   4  21  10        0.83       11.38     23.19 o 
   5  21  10       24.66       27.65     14.55 o 
   6  21  10        5.93       10.53     16.62 o 
  -6  22  10       21.71       -2.08     19.15 o 
  -5  22  10      133.41      143.29     17.48 o 
  -4  22  10       28.52       18.16     14.31 o 
  -3  22  10       85.81       84.91     14.79 o 
  -2  22  10      194.91      178.35     16.35 o 
  -1  22  10       31.09       19.72     15.69 o 
   0  22  10       46.24       61.07      9.64 o 
   1  22  10       95.61       89.97     11.78 o 
   2  22  10      211.99      211.01     19.67 o 
   3  22  10        0.22       -3.38     12.37 o 
   4  22  10        3.17      -11.67     13.96 o 
   5  22  10      168.63      180.25     17.60 o 
  -5  23  10       13.06        3.18     15.13 o 
  -4  23  10      365.47      350.11     19.98 o 
  -3  23  10       42.87        8.74     14.27 o 
  -2  23  10      324.95      320.78     18.29 o 
  -1  23  10      157.30      163.14     16.03 o 
   0  23  10      839.34      877.35     19.88 o 
   1  23  10      860.56      907.59     29.20 o 
   2  23  10      664.30      676.30     19.13 o 
   3  23  10      120.60       99.49     15.29 o 
   4  23  10      410.67      444.84     21.49 o 
  -4  24  10      204.72      250.27     18.03 o 
  -3  24  10        0.72       -5.44     14.43 o 
  -2  24  10      578.30      623.62     24.23 o 
  -1  24  10      259.86      256.98     17.29 o 
   0  24  10      140.03      134.00     11.12 o 
   1  24  10     1031.79     1037.11     29.56 o 
   2  24  10       22.01       22.51     11.90 o 
   3  24  10       19.58       18.77     12.34 o 
   4  24  10       50.11       52.27     15.75 o 
  -3  25  10      129.28      142.49     16.74 o 
  -2  25  10        3.74       -0.12     14.62 o 
  -1  25  10       20.55       17.01     14.57 o 
   0  25  10      304.92      334.76     22.77 o 
   1  25  10      262.10      264.02     17.96 o 
   2  25  10      224.50      228.69     30.90 o 
   3  25  10      480.59      496.53     19.21 o 
  -1  26  10       16.34       14.24     14.68 o 
   0  26  10       26.90       11.95     18.24 o 
   1  26  10      116.69      132.74     27.10 o 
 -11   1  11       39.13       17.09     21.92 o 
 -10   1  11       85.68       67.06     26.81 o 
  -9   1  11       23.35        7.07     18.50 o 
  -8   1  11       56.50       83.01     18.51 o 
  -7   1  11        0.68       13.26     20.76 o 
  -6   1  11      277.09      283.91     19.26 o 
  -5   1  11      143.38      142.41     11.98 o 
  -4   1  11      579.64      539.61     12.07 o 
  -3   1  11       11.76       13.38      5.32 o 
  -2   1  11        5.45       10.60      3.94 o 
  -1   1  11      348.10      333.95      7.56 o 
   0   1  11      447.19      451.60      8.89 o 
   1   1  11       45.10       36.01      5.01 o 
   2   1  11      469.30      492.52      9.19 o 
   3   1  11        0.78       -6.06      5.66 o 
   4   1  11      228.62      218.37     10.34 o 
   5   1  11      995.64      946.24     24.08 o 
   6   1  11       59.79       44.97     10.00 o 
   7   1  11      605.18      592.93     24.08 o 
   8   1  11      647.37      605.67     36.46 o 
   9   1  11        3.10      -39.72     22.52 o 
  10   1  11       71.47       35.67     35.43 o 
 -11   2  11       25.93       27.83     23.02 o 
 -10   2  11      172.66      156.82     24.62 o 
  -9   2  11       32.30       36.39     19.13 o 
  -8   2  11       93.54       85.54     18.91 o 
  -7   2  11      124.56      153.87     37.24 o 
  -6   2  11      139.75      134.56     16.06 o 
  -5   2  11      152.98      182.23     13.32 o 
  -4   2  11        3.18        2.57      6.12 o 
  -3   2  11     2261.80     2308.20     28.66 o 
  -2   2  11        0.79        5.62      4.03 o 
  -1   2  11     4115.92     3809.97     35.34 o 
   0   2  11       23.46       32.42      5.90 o 
   1   2  11     1226.97     1198.77     16.29 o 
   2   2  11      728.55      685.45     13.35 o 
   3   2  11      698.80      674.69     14.31 o 
   4   2  11      703.90      654.64     14.49 o 
   5   2  11     1406.89     1390.55     29.71 o 
   6   2  11       17.81       23.27      9.18 o 
   7   2  11      503.22      534.77     23.05 o 
   8   2  11      284.24      263.19     27.92 o 
   9   2  11      122.92      133.39     27.76 o 
  10   2  11      429.17      450.05     36.67 o 
 -11   3  11       26.47        9.22     21.39 o 
 -10   3  11       94.84      116.58     23.99 o 
  -9   3  11      473.00      470.93     28.44 o 
  -8   3  11      310.86      355.30     25.15 o 
  -7   3  11      713.34      677.13     28.98 o 
  -6   3  11      729.73      735.54     22.92 o 
  -5   3  11      681.92      617.32     20.47 o 
  -4   3  11     1674.39     1724.23     25.59 o 
  -3   3  11      824.04      790.32     15.45 o 
  -2   3  11     1807.44     1750.25     19.35 o 
  -1   3  11      321.53      315.44      7.83 o 
   0   3  11     1231.95     1254.82     15.69 o 
   1   3  11      514.43      440.98     12.94 o 
   2   3  11      485.42      463.40     10.46 o 
   3   3  11      406.33      485.31     12.27 o 
   4   3  11     5685.20     5593.15     64.25 o 
   5   3  11     1111.25     1148.42     28.58 o 
   6   3  11     1150.94     1116.57     23.89 o 
   7   3  11      654.04      703.43     39.98 o 
   8   3  11       13.41       23.59     15.86 o 
   9   3  11     1417.86     1413.79     52.23 o 
  10   3  11      166.37      168.10     29.84 o 
 -11   4  11       71.57       45.01     24.08 o 
 -10   4  11      602.10      724.22     36.45 o 
  -9   4  11      430.32      323.02     25.68 o 
  -8   4  11      148.21      162.85     21.35 o 
  -7   4  11      703.75      702.46     30.52 o 
  -6   4  11      152.39      178.92     14.00 o 
  -5   4  11     1502.11     1465.68     32.04 o 
  -4   4  11     1893.28     1793.65     26.56 o 
  -3   4  11      615.24      592.49     13.71 o 
  -2   4  11      684.14      715.61     10.84 o 
  -1   4  11     7875.73     7567.40     65.81 o 
   0   4  11      837.13      867.29     12.49 o 
   1   4  11     8556.47     8377.85     95.15 o 
   2   4  11      273.15      313.28      8.24 o 
   3   4  11      783.29      822.26     15.78 o 
   4   4  11       27.78       41.20     10.22 o 
   5   4  11      510.20      487.19     26.02 o 
   6   4  11     1205.90     1162.65     36.96 o 
   7   4  11     2534.86     2601.43     53.33 o 
   8   4  11       89.74       85.67     16.55 o 
   9   4  11      294.14      240.64     29.98 o 
  10   4  11     1122.82     1069.54     50.24 o 
 -11   5  11       15.41       36.12     23.48 o 
 -10   5  11       18.23        8.05     21.71 o 
  -9   5  11      225.37      235.98     24.09 o 
  -8   5  11      919.20      878.56     34.36 o 
  -7   5  11      863.75      812.91     29.69 o 
  -6   5  11      759.88      747.13     23.70 o 
  -5   5  11      471.24      465.28     32.86 o 
  -4   5  11     2377.36     2282.86     31.80 o 
  -3   5  11      117.08      104.57      7.44 o 
  -2   5  11      131.57      167.66      6.05 o 
  -1   5  11      772.36      746.39     10.78 o 
   0   5  11     2709.32     2662.63     29.65 o 
   1   5  11        6.78       20.95      5.27 o 
   2   5  11     1365.81     1373.52     17.74 o 
   3   5  11      900.93      867.74     17.59 o 
   4   5  11     5010.56     4818.58     56.49 o 
   5   5  11     2732.14     2741.93     46.54 o 
   6   5  11      596.78      548.13     17.57 o 
   7   5  11      661.57      673.07     27.23 o 
   8   5  11      100.46      111.30     17.96 o 
   9   5  11     1017.02     1032.36     47.27 o 
  10   5  11      662.72      708.85     41.87 o 
 -10   6  11      165.62      199.41     53.47 o 
  -9   6  11      203.33      191.94     28.12 o 
  -8   6  11       79.99      109.49     19.80 o 
  -7   6  11      197.72      199.79     27.03 o 
  -6   6  11      110.44      133.92     13.55 o 
  -5   6  11       14.25       12.03     10.51 o 
  -4   6  11       24.41       29.46      8.67 o 
  -3   6  11     3167.54     3219.39     38.71 o 
  -2   6  11        3.90       10.89      4.22 o 
  -1   6  11     4835.18     4494.42     48.39 o 
   0   6  11      194.82      174.55      6.53 o 
   1   6  11     4268.03     4124.31     43.38 o 
   2   6  11     1848.91     1769.83     21.53 o 
   3   6  11      289.83      309.35     10.94 o 
   4   6  11      222.87      234.79     12.18 o 
   5   6  11     3683.84     3589.85     57.48 o 
   6   6  11      176.48      192.46     12.36 o 
   7   6  11      668.66      685.73     27.07 o 
   8   6  11       57.95       31.17     20.75 o 
   9   6  11       31.04       18.06     17.79 o 
  10   6  11     1721.92     1656.94    108.11 o 
 -10   7  11       21.27      -26.18     20.20 o 
  -9   7  11       85.66       92.36     39.09 o 
  -8   7  11        4.50       10.91     13.65 o 
  -7   7  11      760.21      785.89     25.80 o 
  -6   7  11      978.31      945.79     28.73 o 
  -5   7  11      402.13      410.74     17.64 o 
  -4   7  11      827.79      851.91     23.78 o 
  -3   7  11       17.48       39.48      6.24 o 
  -2   7  11      113.26      120.05      5.47 o 
  -1   7  11     1680.32     1619.32     24.40 o 
   0   7  11       21.69       23.63      4.87 o 
   1   7  11     2144.42     1971.15     23.59 o 
   2   7  11      794.01      790.69     12.72 o 
   3   7  11      111.68      114.33      8.55 o 
   4   7  11      893.04      853.98     17.07 o 
   5   7  11     1438.65     1334.84     29.55 o 
   6   7  11      506.89      532.99     18.51 o 
   7   7  11      901.60      903.30     31.20 o 
   8   7  11       32.78       35.62     17.26 o 
   9   7  11       50.17       39.94     18.22 o 
 -10   8  11      123.23      162.96     34.85 o 
  -9   8  11       30.17       12.66     20.85 o 
  -8   8  11      231.17      256.71     18.31 o 
  -7   8  11      154.51      148.39     14.70 o 
  -6   8  11       21.22       31.32     12.20 o 
  -5   8  11       12.84       18.32     10.46 o 
  -4   8  11      389.89      360.16     12.95 o 
  -3   8  11      258.93      251.63      9.88 o 
  -2   8  11       20.35       31.97      6.31 o 
  -1   8  11     1109.02     1058.27     17.64 o 
   0   8  11        0.41       -3.99      4.73 o 
   1   8  11      193.72      203.79      7.04 o 
   2   8  11       42.60       30.75      4.74 o 
   3   8  11       53.03       49.58      7.58 o 
   4   8  11      404.50      424.98     14.05 o 
   5   8  11       29.00       24.10      9.21 o 
   6   8  11      101.31      127.15     11.48 o 
   7   8  11      820.88      793.97     30.01 o 
   8   8  11       10.92       11.39     16.76 o 
   9   8  11        0.41        4.09     18.13 o 
 -10   9  11       13.21      -24.92     35.58 o 
  -9   9  11       59.14       53.93     14.23 o 
  -8   9  11        8.45       16.31     12.32 o 
  -7   9  11      130.03      135.63     19.01 o 
  -6   9  11       15.84        8.91     15.78 o 
  -5   9  11        0.31      -17.10     14.26 o 
  -4   9  11        0.94       -0.47      7.64 o 
  -3   9  11      996.99      962.61     24.59 o 
  -2   9  11      317.12      272.94      8.30 o 
  -1   9  11     3920.22     3689.01     46.21 o 
   0   9  11       48.21       59.32      6.74 o 
   1   9  11      404.79      425.28     10.09 o 
   2   9  11      812.53      780.25     14.20 o 
   3   9  11     1350.55     1291.41     33.58 o 
   4   9  11      330.64      314.26     12.02 o 
   5   9  11      284.29      304.10     13.84 o 
   6   9  11      955.80      998.93     23.76 o 
   7   9  11      105.51       96.80     17.06 o 
   8   9  11      326.22      335.56     22.85 o 
   9   9  11        0.41       -5.18     18.03 o 
 -10  10  11       30.18        7.19     17.19 o 
  -9  10  11        1.83       -3.86     12.86 o 
  -8  10  11      673.72      712.71     25.24 o 
  -7  10  11      326.76      351.78     18.64 o 
  -6  10  11       90.33       71.94     17.57 o 
  -5  10  11     1435.15     1391.95     40.60 o 
  -4  10  11       43.85       31.11      8.59 o 
  -3  10  11      367.71      362.90     15.25 o 
  -2  10  11       30.51       38.66      6.18 o 
  -1  10  11      162.85      127.31      7.64 o 
   0  10  11      354.34      324.92     10.92 o 
   1  10  11      404.55      399.57      9.84 o 
   2  10  11        3.34        6.16      4.56 o 
   3  10  11     1274.59     1229.57     22.06 o 
   4  10  11      856.86      880.23     19.17 o 
   5  10  11       12.15       11.19      9.21 o 
   6  10  11      445.82      449.01     24.43 o 
   7  10  11        7.93        3.90     16.38 o 
   8  10  11      162.10      218.08     20.57 o 
   9  10  11      268.76      308.41     24.57 o 
 -10  11  11      251.84      285.14     18.60 o 
  -9  11  11       95.09       90.23     15.14 o 
  -8  11  11      386.36      361.50     25.45 o 
  -7  11  11        5.22        1.11     13.45 o 
  -6  11  11       11.74       21.02     13.20 o 
  -5  11  11       56.85       47.89     16.05 o 
  -4  11  11      130.48      131.35     11.08 o 
  -3  11  11        3.66       -0.25      8.79 o 
  -2  11  11     3906.75     3795.50     65.31 o 
  -1  11  11      950.19      898.58     16.72 o 
   0  11  11      861.66      864.15     16.42 o 
   1  11  11      208.64      202.01      8.27 o 
   2  11  11      654.41      678.14     14.80 o 
   3  11  11      298.69      315.54     13.90 o 
   4  11  11     1441.10     1462.68     25.43 o 
   5  11  11       55.69       57.82     10.36 o 
   6  11  11     1139.02     1118.49     32.28 o 
   7  11  11      279.23      285.83     20.68 o 
   8  11  11      129.66      114.05     18.78 o 
   9  11  11     1117.59     1261.31     48.10 o 
  -9  12  11       29.81       12.54     16.09 o 
  -8  12  11      242.82      281.27     30.78 o 
  -7  12  11      322.73      331.67     19.31 o 
  -6  12  11       63.61       77.07     13.73 o 
  -5  12  11     2044.97     1940.85     50.66 o 
  -4  12  11      535.73      545.92     26.55 o 
  -3  12  11      255.73      240.75     16.76 o 
  -2  12  11      139.65      166.15      7.79 o 
  -1  12  11     1492.73     1406.24     22.16 o 
   0  12  11       51.30       45.23      7.09 o 
   1  12  11     3747.46     3727.78     47.34 o 
   2  12  11       91.93      113.37      7.94 o 
   3  12  11     1678.36     1694.73     28.12 o 
   4  12  11     1386.35     1368.91     25.04 o 
   5  12  11      330.49      357.57     15.11 o 
   6  12  11     1593.82     1553.94     39.65 o 
   7  12  11      117.22      109.06     18.85 o 
   8  12  11       84.28       50.45     19.26 o 
   9  12  11      268.22      252.68     35.00 o 
  -9  13  11       18.19       28.52     18.02 o 
  -8  13  11       95.84       79.53     16.30 o 
  -7  13  11        5.98       -4.65     21.38 o 
  -6  13  11      170.22      150.53     19.13 o 
  -5  13  11      225.70      249.06     28.27 o 
  -4  13  11      378.13      369.29     16.24 o 
  -3  13  11      288.13      303.34     14.71 o 
  -2  13  11     3175.66     3142.20     40.39 o 
  -1  13  11      448.90      394.49     11.91 o 
   0  13  11     2365.27     2325.52     32.38 o 
   1  13  11      666.82      699.74     15.47 o 
   2  13  11      425.69      371.48     21.54 o 
   3  13  11       43.98       50.04     10.39 o 
   4  13  11      736.44      724.95     16.94 o 
   5  13  11       16.16       37.49     11.48 o 
   6  13  11     2284.53     2156.14     48.16 o 
   7  13  11      874.45      809.91     31.76 o 
   8  13  11      834.22      862.32     37.77 o 
  -9  14  11       30.36       38.92     20.59 o 
  -8  14  11      691.62      704.09     33.31 o 
  -7  14  11      519.04      495.77     36.02 o 
  -6  14  11      299.36      275.02     22.14 o 
  -5  14  11     1894.78     1868.20     47.91 o 
  -4  14  11      213.91      215.42     13.65 o 
  -3  14  11      825.54      812.04     23.43 o 
  -2  14  11       34.75       39.59      6.19 o 
  -1  14  11      495.68      509.52     13.68 o 
   0  14  11      708.00      686.84     15.39 o 
   1  14  11     1608.49     1547.28     26.20 o 
   2  14  11      644.93      642.22     21.41 o 
   3  14  11      865.54      799.69     21.17 o 
   4  14  11     1245.96     1283.94     22.39 o 
   5  14  11     1395.00     1349.14     26.66 o 
   6  14  11      106.28      109.11     17.82 o 
   7  14  11       11.93       12.86     16.75 o 
   8  14  11       48.91        5.86     21.40 o 
  -9  15  11       19.69       22.50     20.39 o 
  -8  15  11      290.89      308.87     25.47 o 
  -7  15  11        4.53       -2.83     16.72 o 
  -6  15  11       16.13       15.30     23.25 o 
  -5  15  11      702.64      769.11     24.41 o 
  -4  15  11       52.33       33.54     11.55 o 
  -3  15  11      134.03      118.98     13.48 o 
  -2  15  11     1167.68     1171.70     26.31 o 
  -1  15  11        2.60        2.32      6.44 o 
   0  15  11     1202.09     1204.70     22.36 o 
   1  15  11      231.17      253.74     10.19 o 
   2  15  11      176.56      187.93     13.80 o 
   3  15  11       19.16       25.49     10.86 o 
   4  15  11      451.54      503.58     16.27 o 
   5  15  11       55.25       56.82     12.76 o 
   6  15  11      690.17      710.30     29.00 o 
   7  15  11      121.85      120.51     19.24 o 
   8  15  11       22.38       13.44     23.32 o 
  -8  16  11       26.65       21.61     20.06 o 
  -7  16  11      162.38      168.19     21.84 o 
  -6  16  11       11.02        8.01     17.38 o 
  -5  16  11      842.42      922.09     22.89 o 
  -4  16  11      328.69      319.80     16.39 o 
  -3  16  11       12.85       -3.01     10.85 o 
  -2  16  11      255.46      202.08     15.56 o 
  -1  16  11        4.56        5.96      6.81 o 
   0  16  11        0.06        6.56      7.81 o 
   1  16  11     1105.72     1107.95     20.24 o 
   2  16  11     1319.80     1277.49     30.60 o 
   3  16  11     1204.17     1237.29     27.56 o 
   4  16  11      331.75      350.68     14.52 o 
   5  16  11       21.45       20.80     10.90 o 
   6  16  11      630.92      664.44     28.27 o 
   7  16  11       20.06       36.16     24.42 o 
  -8  17  11       83.77       80.97     21.07 o 
  -7  17  11        6.11      -19.78     18.08 o 
  -6  17  11      372.67      403.38     26.09 o 
  -5  17  11      136.87      123.43     16.81 o 
  -4  17  11        1.36        2.74     11.80 o 
  -3  17  11        1.12       -6.39     11.10 o 
  -2  17  11      138.31      134.28     12.81 o 
  -1  17  11      217.84      220.90     13.46 o 
   0  17  11       76.34       74.70      8.90 o 
   1  17  11      629.65      600.15     15.27 o 
   2  17  11      606.71      612.84     21.59 o 
   3  17  11      162.66      171.83     13.42 o 
   4  17  11        8.51       -0.47     10.40 o 
   5  17  11       20.25       15.02     10.77 o 
   6  17  11       61.84       37.51     19.02 o 
   7  17  11       45.01       46.24     22.27 o 
  -8  18  11       13.10      -14.70     23.49 o 
  -7  18  11        0.60        7.08     19.38 o 
  -6  18  11       41.69       44.94     18.95 o 
  -5  18  11      110.97       98.00     14.14 o 
  -4  18  11     1127.32     1028.34     28.27 o 
  -3  18  11       73.95       68.68     12.73 o 
  -2  18  11       85.14       79.02     12.98 o 
  -1  18  11      168.18      171.87     10.07 o 
   0  18  11      345.04      330.45     10.82 o 
   1  18  11       82.35       87.02      9.01 o 
   2  18  11        2.22       11.85     12.39 o 
   3  18  11       38.44       54.65     11.90 o 
   4  18  11       19.17       23.87     12.04 o 
   5  18  11      105.08      139.99     13.09 o 
   6  18  11       21.73       19.06     21.55 o 
   7  18  11      241.20      258.33     28.04 o 
  -7  19  11      198.30      225.66     24.65 o 
  -6  19  11      351.93      353.48     26.19 o 
  -5  19  11       47.46       41.52     13.77 o 
  -4  19  11      560.57      532.85     22.07 o 
  -3  19  11       91.49       69.82     16.36 o 
  -2  19  11      105.20      119.16     17.95 o 
  -1  19  11      127.48      149.50      9.98 o 
   0  19  11       51.40       56.74      8.43 o 
   1  19  11      100.96      112.83      9.71 o 
   2  19  11     1401.74     1378.60     29.04 o 
   3  19  11       65.26       65.52     12.64 o 
   4  19  11     1038.22     1049.95     26.30 o 
   5  19  11       59.76       55.49     13.18 o 
   6  19  11       64.85       37.65     21.69 o 
  -7  20  11       45.25       55.36     21.40 o 
  -6  20  11       33.81       69.40     16.13 o 
  -5  20  11      152.75      133.10     15.44 o 
  -4  20  11      160.54      165.49     15.95 o 
  -3  20  11      262.43      270.94     17.38 o 
  -2  20  11      135.33      142.37     14.70 o 
  -1  20  11      538.11      552.57     18.23 o 
   0  20  11      589.71      621.92     18.10 o 
   1  20  11      503.21      508.87     17.46 o 
   2  20  11      296.14      318.40     15.80 o 
   3  20  11       48.32       45.19     15.41 o 
   4  20  11       62.10       75.18     13.57 o 
   5  20  11       80.95       87.03     16.14 o 
   6  20  11        6.60       19.54     16.74 o 
  -6  21  11      355.13      354.18     25.38 o 
  -5  21  11        8.41       20.69     16.17 o 
  -4  21  11      548.88      584.88     23.91 o 
  -3  21  11        8.18        1.08     13.90 o 
  -2  21  11      164.29      166.02     15.68 o 
  -1  21  11      308.15      302.31     14.00 o 
   0  21  11      703.36      720.50     17.78 o 
   1  21  11        0.47        4.05     10.08 o 
   2  21  11     1298.07     1256.84     28.34 o 
   3  21  11      109.06      112.77     14.19 o 
   4  21  11      741.04      748.76     26.60 o 
   5  21  11      322.15      301.39     19.54 o 
  -5  22  11      165.09      150.59     22.67 o 
  -4  22  11      229.49      251.55     18.42 o 
  -3  22  11      178.85      183.37     16.61 o 
  -2  22  11      346.20      367.01     23.32 o 
  -1  22  11     1042.62     1073.43     35.23 o 
   0  22  11        0.85       15.19      8.86 o 
   1  22  11      431.92      421.37     15.38 o 
   2  22  11      175.09      199.55     15.04 o 
   3  22  11       53.13       52.43     13.61 o 
   4  22  11      194.58      209.90     17.82 o 
  -4  23  11      124.10      128.43     19.01 o 
  -3  23  11       69.52       58.45     15.58 o 
  -2  23  11      485.97      498.51     28.19 o 
  -1  23  11      409.58      436.64     25.75 o 
   0  23  11      140.38      152.49     11.65 o 
   1  23  11       25.43       26.46     12.67 o 
   2  23  11      388.90      410.90     15.99 o 
   3  23  11      140.36      192.05     17.47 o 
   4  23  11      703.49      754.50     27.34 o 
  -3  24  11       11.53       23.84     15.20 o 
  -2  24  11       21.50       17.04     14.88 o 
  -1  24  11      139.37      126.86     16.07 o 
   0  24  11       39.64       53.75     11.52 o 
   1  24  11      166.85      193.62     17.29 o 
   2  24  11       22.38       18.64     11.43 o 
   3  24  11       13.69       -1.66     12.64 o 
  -2  25  11       59.58       50.90     23.46 o 
  -1  25  11      278.27      288.41     18.62 o 
   0  25  11        6.45       11.73     13.29 o 
   1  25  11        1.93        7.64     14.88 o 
 -10   0  12        0.21        1.85     30.22 o 
  -9   0  12       14.04        1.85     25.73 o 
  -8   0  12      326.74      368.97     37.34 o 
  -7   0  12      219.57      239.32     31.00 o 
  -6   0  12        9.52       45.13     20.96 o 
  -5   0  12     4252.70     4094.88    119.41 o 
  -4   0  12       18.99       33.92      9.13 o 
  -3   0  12     2014.09     1886.48     35.65 o 
  -2   0  12     5651.04     5292.96     70.90 o 
  -1   0  12      192.71      165.68      9.08 o 
   0   0  12     5466.91     5521.49     74.01 o 
   1   0  12     2600.26     2243.17     35.17 o 
   2   0  12     3360.80     3114.88     45.70 o 
   3   0  12        7.43        8.97     20.70 o 
   4   0  12       50.20       52.75     11.17 o 
   5   0  12       83.31      136.22     38.50 o 
   6   0  12     4051.98     4242.11    136.06 o 
   7   0  12        4.95       30.12     31.49 o 
   8   0  12       88.83      117.95     34.70 o 
   9   0  12      196.28      250.33     45.23 o 
 -10   1  12      102.72       97.56     29.83 o 
  -9   1  12       13.15       23.31     18.85 o 
  -8   1  12     1574.37     1591.36     47.34 o 
  -7   1  12       28.24       11.41     31.68 o 
  -6   1  12      644.47      570.13     27.23 o 
  -5   1  12     1507.93     1548.65     61.41 o 
  -4   1  12      252.41      262.86     10.00 o 
  -3   1  12      515.98      548.99     12.61 o 
  -2   1  12      349.85      383.83     12.77 o 
  -1   1  12       25.14       25.14      4.91 o 
   0   1  12     1536.31     1483.56     19.02 o 
   1   1  12     1587.50     1523.53     25.08 o 
   2   1  12      220.85      231.25      7.19 o 
   3   1  12     8133.26     7907.26     87.71 o 
   4   1  12       34.83       47.97      7.64 o 
   5   1  12     3024.02     3163.77     52.72 o 
   6   1  12      155.55      166.05     12.74 o 
   7   1  12      448.88      420.21     29.57 o 
   8   1  12      530.23      482.99     32.93 o 
   9   1  12      840.75      875.72     76.82 o 
 -10   2  12       47.33       50.06     20.99 o 
  -9   2  12      229.61      235.09     39.92 o 
  -8   2  12      178.09      170.32     21.43 o 
  -7   2  12      303.66      327.16     23.85 o 
  -6   2  12        1.66       22.40     15.18 o 
  -5   2  12       38.07       34.06     17.42 o 
  -4   2  12      243.56      237.85      9.44 o 
  -3   2  12     3166.37     3190.33     37.94 o 
  -2   2  12     3407.69     3227.84     32.42 o 
  -1   2  12     1534.86     1403.24     17.08 o 
   0   2  12      929.34      875.58     14.37 o 
   1   2  12      945.51      794.94     13.26 o 
   2   2  12      371.15      399.03      8.91 o 
   3   2  12       19.30       56.92     12.81 o 
   4   2  12     1031.02      936.88     20.45 o 
   5   2  12     2330.28     2353.77     42.72 o 
   6   2  12      781.30      692.05     28.41 o 
   7   2  12       13.28        8.90     15.20 o 
   8   2  12     1848.37     1922.22     59.86 o 
   9   2  12     1486.81     1484.27     65.17 o 
 -10   3  12       10.99       22.67     21.37 o 
  -9   3  12      303.33      347.50     84.71 o 
  -8   3  12      430.61      429.63     42.55 o 
  -7   3  12       61.98       62.55     17.67 o 
  -6   3  12      250.83      260.42     21.15 o 
  -5   3  12      263.38      275.24     15.26 o 
  -4   3  12      178.14      173.76      9.04 o 
  -3   3  12      126.52      146.57      8.66 o 
  -2   3  12     1217.00     1197.49     18.33 o 
  -1   3  12      162.39      163.15      6.02 o 
   0   3  12      661.69      637.73     15.30 o 
   1   3  12       75.31       94.41      6.09 o 
   2   3  12      651.15      692.62     11.95 o 
   3   3  12     1192.41     1160.97     20.08 o 
   4   3  12      209.36      186.19      9.63 o 
   5   3  12     1429.02     1461.07     31.83 o 
   6   3  12      527.03      521.97     17.47 o 
   7   3  12      399.80      397.28     39.40 o 
   8   3  12        8.79       37.07     28.17 o 
   9   3  12      329.83      302.98     31.58 o 
 -10   4  12        1.49       -3.34     20.62 o 
  -9   4  12       17.19       -7.23     23.15 o 
  -8   4  12       87.61      118.39     24.96 o 
  -7   4  12      197.03      190.95     37.87 o 
  -6   4  12      170.12      167.84     14.75 o 
  -5   4  12      100.98       95.40     25.34 o 
  -4   4  12      231.84      238.66      9.57 o 
  -3   4  12      192.91      177.35      8.64 o 
  -2   4  12     1203.09     1136.54     14.74 o 
  -1   4  12      320.33      297.31      7.24 o 
   0   4  12      581.95      606.83     11.53 o 
   1   4  12        0.11       -4.69      5.06 o 
   2   4  12        0.70       -2.40      4.71 o 
   3   4  12        3.11        1.58      6.76 o 
   4   4  12      352.82      363.07     12.00 o 
   5   4  12       71.86       67.24     12.72 o 
   6   4  12       67.09       66.04     10.77 o 
   7   4  12       39.99       35.73     16.16 o 
   8   4  12        6.70       14.70     20.33 o 
   9   4  12       85.26      113.01     26.40 o 
 -10   5  12       55.45       53.51     22.27 o 
  -9   5  12       16.57       14.65     18.77 o 
  -8   5  12       43.66       38.78     19.95 o 
  -7   5  12      146.43      153.06     15.77 o 
  -6   5  12        1.06       22.21     11.98 o 
  -5   5  12       70.36       88.19     12.49 o 
  -4   5  12      286.69      252.56     12.52 o 
  -3   5  12       65.33       65.42      7.64 o 
  -2   5  12      212.48      214.13      6.90 o 
  -1   5  12     1914.87     1845.09     22.26 o 
   0   5  12      106.93      108.78      6.22 o 
   1   5  12      522.70      542.12     11.15 o 
   2   5  12      579.95      556.19     22.97 o 
   3   5  12      440.36      417.50     14.92 o 
   4   5  12        0.23       -3.94      7.07 o 
   5   5  12      124.39      142.16     13.45 o 
   6   5  12       99.40      100.30     13.42 o 
   7   5  12     1230.42     1196.24     37.49 o 
   8   5  12       49.65       77.32     18.13 o 
   9   5  12       30.60       28.70     25.40 o 
 -10   6  12        2.19      -16.91     20.87 o 
  -9   6  12       15.45        3.07     21.74 o 
  -8   6  12      174.40      188.89     21.68 o 
  -7   6  12      594.83      573.30     22.58 o 
  -6   6  12      118.16      106.57     14.30 o 
  -5   6  12      559.85      599.89     21.45 o 
  -4   6  12      362.72      389.30     12.51 o 
  -3   6  12      126.35      119.54     16.47 o 
  -2   6  12     1154.31     1133.95     15.96 o 
  -1   6  12       92.22      110.25      6.68 o 
   0   6  12      146.58      150.07      6.63 o 
   1   6  12      595.08      550.34     12.33 o 
   2   6  12      643.79      626.66     13.02 o 
   3   6  12        2.54        3.70      7.38 o 
   4   6  12     2097.86     2104.60     29.99 o 
   5   6  12       45.03       36.23     11.27 o 
   6   6  12      135.95      156.00     17.63 o 
   7   6  12      113.98       94.00     28.23 o 
   8   6  12       38.11       39.66     21.11 o 
   9   6  12       10.10        5.43     18.34 o 
 -10   7  12      476.77      534.54     32.61 o 
  -9   7  12      204.42      251.35     34.51 o 
  -8   7  12      120.90      202.95     31.34 o 
  -7   7  12      105.33      114.12     15.30 o 
  -6   7  12       22.71       22.00     13.26 o 
  -5   7  12        4.55        8.11     11.25 o 
  -4   7  12      146.39      158.40      9.41 o 
  -3   7  12      688.01      673.13     15.66 o 
  -2   7  12     7377.81     7235.21     71.62 o 
  -1   7  12     1431.47     1451.28     22.13 o 
   0   7  12      424.22      406.99      9.89 o 
   1   7  12     1259.56     1278.43     17.73 o 
   2   7  12      447.91      461.86     11.44 o 
   3   7  12     2117.93     2037.22     31.10 o 
   4   7  12      175.50      198.00     11.28 o 
   5   7  12      316.40      278.12     15.50 o 
   6   7  12      101.44       87.66     15.78 o 
   7   7  12     1412.26     1397.98     38.50 o 
   8   7  12      511.76      550.11     27.57 o 
   9   7  12      942.75      998.85     36.77 o 
 -10   8  12       43.62       84.41     22.81 o 
  -9   8  12       73.36       71.59     23.11 o 
  -8   8  12       17.09        0.77     15.10 o 
  -7   8  12     1043.34     1016.16     45.08 o 
  -6   8  12      486.53      492.73     21.13 o 
  -5   8  12     2883.65     2705.11     50.87 o 
  -4   8  12      554.76      546.93     14.74 o 
  -3   8  12       43.45       50.18      7.80 o 
  -2   8  12     1551.00     1508.95     34.54 o 
  -1   8  12      413.03      377.27     11.26 o 
   0   8  12      727.49      760.89     14.15 o 
   1   8  12     2315.12     2289.77     26.99 o 
   2   8  12     1414.68     1453.09     21.30 o 
   3   8  12       98.45      111.53      9.43 o 
   4   8  12     1912.74     1856.05     27.71 o 
   5   8  12      404.62      376.74     17.29 o 
   6   8  12     1937.64     1871.09     47.23 o 
   7   8  12      151.28      171.09     23.48 o 
   8   8  12      254.10      205.23     21.56 o 
   9   8  12        8.33        9.54     24.70 o 
 -10   9  12      349.43      403.56     30.60 o 
  -9   9  12        2.59       -1.96     23.54 o 
  -8   9  12      492.60      484.21     22.93 o 
  -7   9  12      233.57      269.50     18.93 o 
  -6   9  12       60.10       72.05     14.28 o 
  -5   9  12       61.15       80.53     12.57 o 
  -4   9  12      707.44      723.19     17.10 o 
  -3   9  12      594.96      556.33     14.64 o 
  -2   9  12       22.08       13.26      6.04 o 
  -1   9  12      788.20      792.47     16.06 o 
   0   9  12      988.69      961.37     17.68 o 
   1   9  12     3710.98     3649.85     42.58 o 
   2   9  12       24.30       28.65      6.15 o 
   3   9  12     1349.32     1281.98     23.05 o 
   4   9  12      158.74      166.52      9.92 o 
   5   9  12     2644.74     2637.00     41.39 o 
   6   9  12        4.22        9.04     14.68 o 
   7   9  12     1420.16     1370.28     39.06 o 
   8   9  12      149.52      151.48     21.12 o 
   9   9  12      991.67      968.17     57.08 o 
  -9  10  12      286.85      271.15     21.93 o 
  -8  10  12        1.06       -9.46     15.09 o 
  -7  10  12      838.44      841.67     28.97 o 
  -6  10  12       17.68       19.34     13.27 o 
  -5  10  12      448.11      466.90     20.13 o 
  -4  10  12     1257.97     1271.77     38.00 o 
  -3  10  12      275.12      288.50     26.82 o 
  -2  10  12      803.78      768.87     15.21 o 
  -1  10  12      446.17      430.55     12.27 o 
   0  10  12      415.27      375.35     12.10 o 
   1  10  12      115.86      120.35      7.51 o 
   2  10  12     1047.85      983.19     30.08 o 
   3  10  12        8.92       14.74      8.30 o 
   4  10  12     3985.79     3938.24     53.09 o 
   5  10  12      446.12      442.80     18.45 o 
   6  10  12      251.51      275.30     20.63 o 
   7  10  12       61.32       47.99     17.98 o 
   8  10  12       47.26       48.67     19.05 o 
   9  10  12      352.72      328.07     25.02 o 
  -9  11  12       68.72       59.54     17.09 o 
  -8  11  12      174.20      193.17     19.34 o 
  -7  11  12       37.23       40.67     15.31 o 
  -6  11  12        8.01        6.21     16.89 o 
  -5  11  12        9.88       -1.04     15.92 o 
  -4  11  12      813.95      777.17     22.15 o 
  -3  11  12       26.01       22.50      9.72 o 
  -2  11  12     1068.10     1076.55     16.44 o 
  -1  11  12      854.35      849.62     16.70 o 
   0  11  12        3.88       -0.27      6.77 o 
   1  11  12     1192.08     1156.88     19.93 o 
   2  11  12       92.89       91.71     10.19 o 
   3  11  12      591.36      567.55     16.05 o 
   4  11  12       38.66       32.49      9.25 o 
   5  11  12      381.17      382.47     17.32 o 
   6  11  12       37.26       54.73     19.34 o 
   7  11  12      798.50      734.52     29.84 o 
   8  11  12       90.60      127.86     20.35 o 
  -9  12  12       14.90       10.06     24.42 o 
  -8  12  12        7.91       -0.97     15.39 o 
  -7  12  12      172.12      167.12     21.89 o 
  -6  12  12      166.25      180.67     33.83 o 
  -5  12  12      298.05      308.92     19.14 o 
  -4  12  12       47.99       38.58     12.49 o 
  -3  12  12      156.78      158.11     12.33 o 
  -2  12  12      561.74      531.29     12.91 o 
  -1  12  12       17.58       -0.83      6.73 o 
   0  12  12       38.37       49.20      7.65 o 
   1  12  12      782.32      761.87     16.15 o 
   2  12  12      113.10      120.58     10.95 o 
   3  12  12      161.81      145.69     11.91 o 
   4  12  12       11.40        4.74      9.19 o 
   5  12  12       61.91       51.24     12.56 o 
   6  12  12      263.60      284.96     20.52 o 
   7  12  12        0.38        5.04     16.80 o 
   8  12  12       84.99       86.00     20.87 o 
  -9  13  12       53.92       24.96     17.90 o 
  -8  13  12       26.42       25.74     19.63 o 
  -7  13  12       68.68       76.84     21.82 o 
  -6  13  12       51.68       45.13     24.57 o 
  -5  13  12       11.81       20.30     14.26 o 
  -4  13  12       57.44       59.25     16.31 o 
  -3  13  12      119.03      115.48     12.38 o 
  -2  13  12        4.79        2.50      7.79 o 
  -1  13  12       30.36       33.46      7.38 o 
   0  13  12        6.59       -2.12      7.35 o 
   1  13  12      116.09      118.82      8.68 o 
   2  13  12      385.21      366.19     16.66 o 
   3  13  12      191.48      189.66     12.69 o 
   4  13  12       18.00       23.50      9.76 o 
   5  13  12        6.39       14.23     12.39 o 
   6  13  12       49.17       42.57     16.58 o 
   7  13  12       54.05       41.72     18.83 o 
   8  13  12      159.53      165.80     22.46 o 
  -8  14  12        3.80      -12.48     28.17 o 
  -7  14  12       27.37       14.23     28.76 o 
  -6  14  12       32.06       11.60     24.37 o 
  -5  14  12      469.90      467.50     21.75 o 
  -4  14  12        1.45        8.18     12.39 o 
  -3  14  12      209.11      206.54     14.38 o 
  -2  14  12        4.04      -10.42      7.85 o 
  -1  14  12       13.52       17.61      7.52 o 
   0  14  12      990.10      971.56     19.03 o 
   1  14  12        3.68       -7.91      7.48 o 
   2  14  12       32.93       41.33     12.00 o 
   3  14  12      190.89      199.37     13.24 o 
   4  14  12      211.54      225.63     13.49 o 
   5  14  12      259.28      297.08     27.77 o 
   6  14  12       70.98       50.67     18.12 o 
   7  14  12       55.29       85.71     19.04 o 
   8  14  12      229.78      245.17     27.62 o 
  -8  15  12       86.48       92.51     32.17 o 
  -7  15  12       97.49      109.37     29.54 o 
  -6  15  12       70.08       99.72     30.41 o 
  -5  15  12       41.55       61.38     12.92 o 
  -4  15  12       17.71       15.61     13.76 o 
  -3  15  12      275.57      272.33     15.04 o 
  -2  15  12      888.24      883.49     30.44 o 
  -1  15  12      241.82      239.81      9.32 o 
   0  15  12      141.25      146.45      9.66 o 
   1  15  12      744.62      777.93     20.23 o 
   2  15  12      154.34      115.26     15.36 o 
   3  15  12      494.43      440.77     28.80 o 
   4  15  12      359.88      396.24     18.91 o 
   5  15  12      421.34      428.44     16.20 o 
   6  15  12       29.17       24.93     17.60 o 
   7  15  12       66.01       56.05     18.84 o 
  -8  16  12        0.84       10.33     30.61 o 
  -7  16  12      275.21      343.23     39.97 o 
  -6  16  12       70.42      119.90     31.68 o 
  -5  16  12     1077.17     1062.98     33.00 o 
  -4  16  12      287.94      297.68     16.74 o 
  -3  16  12       27.20       21.20     11.63 o 
  -2  16  12      328.21      316.71     16.22 o 
  -1  16  12       16.27        6.11      7.11 o 
   0  16  12      500.32      510.41     17.72 o 
   1  16  12      273.15      280.86     11.14 o 
   2  16  12      325.38      338.74     22.35 o 
   3  16  12        9.26        3.96     24.85 o 
   4  16  12     1230.70     1310.89     26.16 o 
   5  16  12      129.96      141.39     14.50 o 
   6  16  12      897.69      888.82     33.06 o 
   7  16  12       46.95       35.34     40.70 o 
  -7  17  12      112.48       89.29     30.02 o 
  -6  17  12       76.84       78.18     32.17 o 
  -5  17  12       69.18       77.96     14.06 o 
  -4  17  12      195.61      234.94     16.25 o 
  -3  17  12      138.60       99.03     13.58 o 
  -2  17  12      434.16      424.61     19.38 o 
  -1  17  12     1003.81     1027.80     19.79 o 
   0  17  12      238.95      246.16     11.38 o 
   1  17  12     1648.20     1655.15     33.18 o 
   2  17  12       60.91       65.00     19.24 o 
   3  17  12      324.15      356.62     20.31 o 
   4  17  12        1.94       12.95     12.60 o 
   5  17  12      328.17      294.85     15.34 o 
   6  17  12        8.76       17.98     18.00 o 
  -7  18  12      511.87      554.96     44.74 o 
  -6  18  12      137.02       95.43     30.41 o 
  -5  18  12      477.27      508.99     22.80 o 
  -4  18  12      326.92      312.92     17.78 o 
  -3  18  12       11.41       27.23     12.90 o 
  -2  18  12      419.11      432.59     20.21 o 
  -1  18  12      268.77      274.46     11.44 o 
   0  18  12      120.41      130.56      9.41 o 
   1  18  12      458.12      462.72     18.28 o 
   2  18  12      353.74      321.22     18.09 o 
   3  18  12       19.31       34.92     12.24 o 
   4  18  12     2041.55     2051.48     38.45 o 
   5  18  12        0.87       -5.79     12.79 o 
   6  18  12      238.70      226.05     26.48 o 
  -6  19  12       39.71       43.99     18.68 o 
  -5  19  12       33.70       43.74     14.34 o 
  -4  19  12       87.52       77.05     14.67 o 
  -3  19  12      253.17      233.79     16.83 o 
  -2  19  12      739.90      685.01     27.67 o 
  -1  19  12      712.46      708.02     17.03 o 
   0  19  12      134.87      134.65      9.61 o 
   1  19  12      632.07      668.66     20.91 o 
   2  19  12        4.38       13.55     11.99 o 
   3  19  12      280.78      295.11     16.52 o 
   4  19  12       52.84       85.63     16.19 o 
   5  19  12      135.87      136.37     15.24 o 
   6  19  12       55.31       69.73     18.51 o 
  -6  20  12      275.71      282.91     23.96 o 
  -5  20  12      524.33      525.82     23.26 o 
  -4  20  12       13.89      -11.17     13.65 o 
  -3  20  12       30.99        7.17     13.55 o 
  -2  20  12       88.18       83.86     14.54 o 
  -1  20  12       33.70       41.83     10.91 o 
   0  20  12       13.46       -7.74      8.32 o 
   1  20  12      670.63      709.80     24.65 o 
   2  20  12       70.73       85.41     13.45 o 
   3  20  12        0.28      -12.93     12.72 o 
   4  20  12      357.98      338.63     25.48 o 
   5  20  12      145.72      148.66     26.06 o 
  -5  21  12       57.76       45.91     28.56 o 
  -4  21  12        7.56        8.41     14.87 o 
  -3  21  12       11.29        4.37     17.67 o 
  -2  21  12      444.90      468.34     45.09 o 
  -1  21  12      448.91      473.70     21.91 o 
   0  21  12      430.48      444.50     14.77 o 
   1  21  12      207.95      226.13     13.19 o 
   2  21  12      194.47      202.05     15.27 o 
   3  21  12        1.42      -14.51     12.83 o 
   4  21  12       15.49       12.34     13.88 o 
  -4  22  12       39.45       38.10     15.54 o 
  -3  22  12      328.75      336.91     19.61 o 
  -2  22  12      134.45      137.14     19.86 o 
  -1  22  12       34.23       26.46     18.78 o 
   0  22  12      199.66      180.33     11.52 o 
   1  22  12      237.84      230.69     13.46 o 
   2  22  12       19.69      -10.03     13.72 o 
   3  22  12       36.00       33.86     13.94 o 
   4  22  12      294.13      300.29     27.22 o 
  -3  23  12       40.49       16.52     15.13 o 
  -2  23  12      212.65      229.73     18.06 o 
  -1  23  12       41.00       16.93     14.50 o 
   0  23  12        0.96       15.41     11.89 o 
   1  23  12        4.15        1.00     12.32 o 
   2  23  12      156.07      163.83     13.49 o 
  -2  24  12      288.77      321.33     19.68 o 
  -1  24  12       41.56       39.21     14.98 o 
   0  24  12      770.23      827.71     33.81 o 
   1  24  12       37.83       28.39     14.93 o 
 -10   1  13        0.27      -23.28     20.42 o 
  -9   1  13        0.93      -37.00     18.50 o 
  -8   1  13        4.21       15.44     19.64 o 
  -7   1  13      130.45      143.77     20.08 o 
  -6   1  13        9.66        0.29     14.75 o 
  -5   1  13      285.84      292.33     38.36 o 
  -4   1  13       38.55       34.11      7.72 o 
  -3   1  13       47.53       30.86      6.62 o 
  -2   1  13      161.98      171.29      9.04 o 
  -1   1  13      283.60      264.76      7.43 o 
   0   1  13       68.03       66.38      6.04 o 
   1   1  13      508.52      572.92     11.85 o 
   2   1  13        8.62        9.53      4.23 o 
   3   1  13        2.25      -11.32      8.31 o 
   4   1  13      416.76      429.63     13.63 o 
   5   1  13        8.21        4.21     12.22 o 
   6   1  13     1144.83     1135.69     35.12 o 
   7   1  13      229.53      178.97     26.03 o 
   8   1  13      151.69       96.66     26.35 o 
   9   1  13      245.49      329.69     34.97 o 
 -10   2  13      185.83      183.43     26.35 o 
  -9   2  13       31.97       65.23     20.71 o 
  -8   2  13      198.25      200.97     24.02 o 
  -7   2  13       47.91       38.59     17.96 o 
  -6   2  13       53.52       76.78     20.47 o 
  -5   2  13       29.55       54.10     27.20 o 
  -4   2  13      198.05      200.15     10.03 o 
  -3   2  13       27.56       27.75      7.35 o 
  -2   2  13     2834.52     2707.31     28.33 o 
  -1   2  13       28.59       30.59      5.55 o 
   0   2  13      375.27      390.55     12.59 o 
   1   2  13      897.99      854.87     15.97 o 
   2   2  13       11.99       14.17      6.59 o 
   3   2  13      765.92      789.74     16.60 o 
   4   2  13     1003.37      982.36     19.10 o 
   5   2  13       14.43       19.80     11.20 o 
   6   2  13       35.46       28.34     15.01 o 
   7   2  13      540.94      544.54     33.38 o 
   8   2  13       60.82       71.74     25.77 o 
   9   2  13     1458.41     1382.64     63.95 o 
 -10   3  13       62.73       90.62     23.86 o 
  -9   3  13       98.05      118.87     36.99 o 
  -8   3  13      103.92       90.96     20.65 o 
  -7   3  13      517.15      538.42     27.78 o 
  -6   3  13       22.23       46.73     19.79 o 
  -5   3  13      825.27      838.42     41.61 o 
  -4   3  13      268.56      264.13     10.81 o 
  -3   3  13      824.60      782.23     16.69 o 
  -2   3  13       57.63       69.30      8.54 o 
  -1   3  13     1299.67     1327.46     17.05 o 
   0   3  13        9.14       15.96      5.52 o 
   1   3  13     2058.35     1917.87     23.85 o 
   2   3  13     1289.15     1243.33     36.65 o 
   3   3  13     3259.64     3128.66     40.15 o 
   4   3  13     2682.48     2652.87     36.11 o 
   5   3  13      426.85      451.73     18.59 o 
   6   3  13      570.19      587.10     24.82 o 
   7   3  13       69.82       58.46     17.06 o 
   8   3  13      576.46      613.91     38.12 o 
   9   3  13       15.15       24.47     27.98 o 
 -10   4  13       38.12       40.15     23.18 o 
  -9   4  13        2.39        4.42     20.12 o 
  -8   4  13      430.70      439.73     32.66 o 
  -7   4  13        2.42       15.67     18.51 o 
  -6   4  13     1168.98     1175.19     31.04 o 
  -5   4  13      568.16      575.05     21.47 o 
  -4   4  13     1526.25     1451.50     24.27 o 
  -3   4  13      143.62      166.58      9.33 o 
  -2   4  13     3319.47     3155.80     46.08 o 
  -1   4  13      862.00      898.25     15.53 o 
   0   4  13     2033.93     1991.28     24.31 o 
   1   4  13     1058.47     1065.76     18.20 o 
   2   4  13      634.12      597.19     15.33 o 
   3   4  13      158.45      156.84     13.14 o 
   4   4  13       32.67       49.94      8.68 o 
   5   4  13      651.93      619.99     22.30 o 
   6   4  13     1144.22     1104.30     33.40 o 
   7   4  13     1018.79      964.63     32.70 o 
   8   4  13       50.81       31.02     25.12 o 
   9   4  13     1133.62     1078.73     51.24 o 
 -10   5  13        2.99       -6.65     22.43 o 
  -9   5  13       62.27       81.81     22.12 o 
  -8   5  13      287.83      329.33     38.70 o 
  -7   5  13      471.40      477.38     27.30 o 
  -6   5  13       73.42       49.11     13.95 o 
  -5   5  13     2174.80     2181.18     43.58 o 
  -4   5  13        3.14       16.80      7.66 o 
  -3   5  13     1438.45     1456.05     24.06 o 
  -2   5  13      342.29      345.51      9.13 o 
  -1   5  13       47.63       57.21      6.31 o 
   0   5  13      144.97      143.91      6.99 o 
   1   5  13     2044.31     2024.05     24.94 o 
   2   5  13      908.44      839.94     18.44 o 
   3   5  13     2303.65     2094.83     29.77 o 
   4   5  13     2954.58     2979.84     39.26 o 
   5   5  13      591.73      619.29     21.39 o 
   6   5  13     1709.30     1664.43     41.36 o 
   7   5  13        5.52        6.56     18.18 o 
   8   5  13      907.60      932.07     37.72 o 
   9   5  13       68.27       98.62     30.59 o 
 -10   6  13      414.04      467.28     32.46 o 
  -9   6  13        1.74       13.77     33.19 o 
  -8   6  13      199.70      159.92     23.74 o 
  -7   6  13      151.68      173.33     16.97 o 
  -6   6  13       25.12       19.04     13.08 o 
  -5   6  13       79.41       87.97     16.72 o 
  -4   6  13      286.30      287.02     11.36 o 
  -3   6  13      180.04      190.80     12.00 o 
  -2   6  13     4097.53     3883.24     44.42 o 
  -1   6  13      509.37      504.21     13.02 o 
   0   6  13       28.52       20.85      6.29 o 
   1   6  13     1153.06     1100.11     16.53 o 
   2   6  13       74.16       84.73      8.93 o 
   3   6  13     1555.20     1588.79     24.87 o 
   4   6  13     1316.03     1336.23     22.96 o 
   5   6  13      199.33      216.56     35.53 o 
   6   6  13      612.30      622.45     25.80 o 
   7   6  13      762.94      754.48     33.70 o 
   8   6  13       99.41      117.95     19.50 o 
   9   6  13     2370.98     2519.71     75.10 o 
  -9   7  13       12.90       -3.28     35.14 o 
  -8   7  13      105.38      131.97     22.23 o 
  -7   7  13      331.99      382.39     23.94 o 
  -6   7  13       32.06       41.00     13.99 o 
  -5   7  13     1228.12     1176.65     30.84 o 
  -4   7  13      217.16      183.45      9.95 o 
  -3   7  13      858.22      809.90     17.60 o 
  -2   7  13        4.56       23.38     14.70 o 
  -1   7  13      763.85      723.58     19.53 o 
   0   7  13       68.44       72.82      6.93 o 
   1   7  13     1568.35     1488.98     20.09 o 
   2   7  13       15.18       25.22      7.94 o 
   3   7  13     1172.67     1172.81     22.42 o 
   4   7  13     3574.55     3553.52     45.31 o 
   5   7  13       28.79        4.24     14.10 o 
   6   7  13      222.27      214.53     26.29 o 
   7   7  13       36.72       47.26     24.45 o 
   8   7  13       93.82       52.28     19.10 o 
  -9   8  13      127.55      141.41     22.58 o 
  -8   8  13        3.09        2.51     44.06 o 
  -7   8  13       37.32       48.02     15.63 o 
  -6   8  13       17.22       27.67     14.34 o 
  -5   8  13       50.51       62.85     14.14 o 
  -4   8  13        2.87       15.61      9.43 o 
  -3   8  13      132.45      137.52      9.41 o 
  -2   8  13     2386.87     2242.50     30.67 o 
  -1   8  13       61.81       58.80      7.34 o 
   0   8  13       38.23       39.52      7.16 o 
   1   8  13      162.26      167.56      8.15 o 
   2   8  13        9.57       12.65      7.76 o 
   3   8  13      169.91      192.76     10.70 o 
   4   8  13      186.28      205.26     10.93 o 
   5   8  13       44.81       42.63     14.27 o 
   6   8  13       99.16       68.29     17.42 o 
   7   8  13      277.23      264.40     29.40 o 
   8   8  13        0.14       -1.04     17.93 o 
  -9   9  13       65.50       61.68     23.47 o 
  -8   9  13      377.58      396.25     22.36 o 
  -7   9  13        0.26       17.73     15.65 o 
  -6   9  13       34.86       40.68     14.47 o 
  -5   9  13        1.47       18.58     13.05 o 
  -4   9  13      124.20      128.81      9.97 o 
  -3   9  13      422.07      395.44     15.66 o 
  -2   9  13       13.29       10.26      8.19 o 
  -1   9  13      427.63      420.74     12.59 o 
   0   9  13      552.37      515.61     13.75 o 
   1   9  13      358.24      344.29     17.53 o 
   2   9  13      211.44      208.08     10.68 o 
   3   9  13      215.59      181.09     10.84 o 
   4   9  13        0.17      -10.73      8.24 o 
   5   9  13       25.21       22.36     24.08 o 
   6   9  13      152.83      162.25     18.92 o 
   7   9  13      398.25      420.59     34.62 o 
   8   9  13        1.74        8.84     19.20 o 
  -9  10  13       23.53       15.83     21.19 o 
  -8  10  13      162.53      170.34     19.00 o 
  -7  10  13       38.37       31.21     15.51 o 
  -6  10  13      671.69      632.71     25.01 o 
  -5  10  13      155.65      171.99     13.69 o 
  -4  10  13      346.96      362.48     17.84 o 
  -3  10  13        0.97       12.07     10.25 o 
  -2  10  13       19.78       12.50      6.29 o 
  -1  10  13        2.80        3.12      6.92 o 
   0  10  13      258.71      262.06     10.31 o 
   1  10  13       17.83       15.49      7.35 o 
   2  10  13      441.21      402.86     15.30 o 
   3  10  13      597.78      578.30     17.18 o 
   4  10  13      113.72      112.39     11.00 o 
   5  10  13      725.42      737.92     28.17 o 
   6  10  13       10.57        1.57     24.65 o 
   7  10  13       62.26       91.00     18.89 o 
   8  10  13       95.39      129.68     21.20 o 
  -9  11  13       94.17      106.83     19.20 o 
  -8  11  13       74.97       96.37     18.54 o 
  -7  11  13       33.45        2.43     16.04 o 
  -6  11  13       20.57       33.19     17.22 o 
  -5  11  13        9.12       -0.52     10.78 o 
  -4  11  13       14.09        9.80      9.42 o 
  -3  11  13     3876.00     3710.44     63.33 o 
  -2  11  13       11.34        3.82      6.62 o 
  -1  11  13     1900.76     1936.38     28.51 o 
   0  11  13      744.89      783.98     16.61 o 
   1  11  13       40.22       37.28      7.72 o 
   2  11  13      648.99      632.97     18.88 o 
   3  11  13      391.72      378.24     15.54 o 
   4  11  13       26.15       47.46     12.75 o 
   5  11  13      477.76      471.83     21.32 o 
   6  11  13      256.25      241.58     31.92 o 
   7  11  13       55.23       32.23     18.34 o 
   8  11  13      617.69      665.60     48.14 o 
  -8  12  13      270.13      308.19     26.78 o 
  -7  12  13      248.96      260.86     20.15 o 
  -6  12  13     1890.70     1981.63     44.19 o 
  -5  12  13        2.18      -12.27      9.88 o 
  -4  12  13      123.63      134.22     11.80 o 
  -3  12  13      872.46      844.74     24.12 o 
  -2  12  13      184.64      192.56     10.34 o 
  -1  12  13      166.33      165.79      9.25 o 
   0  12  13     1999.99     1978.48     29.21 o 
   1  12  13        8.91       17.34      7.70 o 
   2  12  13      680.78      699.58     22.68 o 
   3  12  13     1630.74     1645.50     31.80 o 
   4  12  13      106.84      120.74     13.33 o 
   5  12  13     1067.15     1044.07     32.24 o 
   6  12  13       44.22       46.88     21.92 o 
   7  12  13      185.72      116.25     20.16 o 
  -8  13  13      149.90      187.20     20.79 o 
  -7  13  13       42.38       64.17     20.19 o 
  -6  13  13       23.95       52.45     20.15 o 
  -5  13  13      348.41      349.84     17.01 o 
  -4  13  13       36.44       60.00     12.43 o 
  -3  13  13      503.63      532.54     20.50 o 
  -2  13  13      345.19      323.12     16.21 o 
  -1  13  13     1442.10     1401.75     23.17 o 
   0  13  13      559.00      528.12     14.57 o 
   1  13  13      823.15      796.75     16.93 o 
   2  13  13      109.28      114.08     13.12 o 
   3  13  13      430.56      426.74     17.26 o 
   4  13  13      483.36      455.37     17.98 o 
   5  13  13      373.17      376.38     15.91 o 
   6  13  13     1536.22     1617.11     75.89 o 
   7  13  13      427.49      503.97     35.34 o 
  -8  14  13      445.94      470.25     31.02 o 
  -7  14  13      135.18      127.35     22.66 o 
  -6  14  13      352.09      356.68     38.41 o 
  -5  14  13      185.75      172.30     14.48 o 
  -4  14  13      540.84      544.24     21.06 o 
  -3  14  13       21.22       21.10     11.64 o 
  -2  14  13      592.93      579.18     21.26 o 
  -1  14  13       36.46       53.50     11.58 o 
   0  14  13       16.76       16.39      8.38 o 
   1  14  13       16.25        9.43     12.84 o 
   2  14  13      641.32      659.11     22.44 o 
   3  14  13     2596.48     2507.97     48.53 o 
   4  14  13     1204.86     1221.91     26.67 o 
   5  14  13      251.06      270.18     14.62 o 
   6  14  13        3.51       -4.57     22.11 o 
   7  14  13     1075.76     1196.09     54.71 o 
  -8  15  13       48.72       51.16     22.55 o 
  -7  15  13       47.40       38.12     30.41 o 
  -6  15  13        5.86       34.70     30.71 o 
  -5  15  13      127.54      109.60     14.49 o 
  -4  15  13      107.95      111.48     14.42 o 
  -3  15  13      906.47      884.15     25.97 o 
  -2  15  13       87.53      112.89     14.11 o 
  -1  15  13     1171.53     1199.13     19.31 o 
   0  15  13     1219.16     1256.92     22.38 o 
   1  15  13      270.93      266.67     14.29 o 
   2  15  13      188.38      199.16     16.91 o 
   3  15  13       77.41      106.16     15.17 o 
   4  15  13       47.68       31.43     12.47 o 
   5  15  13      371.71      402.38     16.83 o 
   6  15  13       55.01       71.44     21.94 o 
   7  15  13      246.44      211.26     23.33 o 
  -7  16  13       96.52       73.21     33.73 o 
  -6  16  13     1090.87     1196.77     62.78 o 
  -5  16  13        0.17       -7.52     12.93 o 
  -4  16  13        8.54        5.44     15.67 o 
  -3  16  13       34.53       31.09     12.78 o 
  -2  16  13       38.07       34.33     12.45 o 
  -1  16  13       21.69       12.88      7.59 o 
   0  16  13      904.63      957.52     19.44 o 
   1  16  13       20.06       25.33      8.62 o 
   2  16  13      199.74      153.46     15.96 o 
   3  16  13      202.27      180.14     16.63 o 
   4  16  13        1.35      -19.70     11.66 o 
   5  16  13      532.85      561.14     18.88 o 
   6  16  13      107.44      122.38     24.94 o 
  -7  17  13       65.39       30.32     29.93 o 
  -6  17  13       37.94       26.77     18.79 o 
  -5  17  13       25.33       36.44     14.32 o 
  -4  17  13      104.41      112.17     15.22 o 
  -3  17  13      475.60      516.45     25.39 o 
  -2  17  13        5.02       -7.39     12.11 o 
  -1  17  13        7.81        9.44      8.58 o 
   0  17  13      329.87      333.43     12.62 o 
   1  17  13      164.77      179.93     12.38 o 
   2  17  13       95.06      114.00     19.22 o 
   3  17  13        0.52       -0.41     11.89 o 
   4  17  13       85.46       98.73     16.56 o 
   5  17  13      114.29       94.17     14.68 o 
   6  17  13        1.67       -0.24     16.10 o 
  -6  18  13       78.31       59.00     33.87 o 
  -5  18  13       56.24       34.38     14.47 o 
  -4  18  13       49.45       55.77     14.35 o 
  -3  18  13        3.62        1.07     13.48 o 
  -2  18  13      191.99      235.41     22.01 o 
  -1  18  13      401.76      418.50     13.93 o 
   0  18  13      475.53      465.54     13.94 o 
   1  18  13      565.05      629.79     23.75 o 
   2  18  13       27.52       20.01     15.70 o 
   3  18  13      144.66      158.76     14.71 o 
   4  18  13       41.59       52.02     13.66 o 
   5  18  13        4.29        2.69     13.81 o 
  -6  19  13        3.93       20.68     15.18 o 
  -5  19  13      118.75      109.47     21.62 o 
  -4  19  13       50.06       66.14     15.24 o 
  -3  19  13      212.04      232.15     17.10 o 
  -2  19  13      123.21      132.76     15.48 o 
  -1  19  13       11.97       16.34     10.32 o 
   0  19  13       11.70       13.21      8.69 o 
   1  19  13      127.52      111.94     18.35 o 
   2  19  13      159.52      164.75     20.75 o 
   3  19  13      423.89      422.25     18.45 o 
   4  19  13      325.27      307.73     20.55 o 
   5  19  13       11.17       24.19     14.30 o 
  -5  20  13       49.76       67.85     21.05 o 
  -4  20  13      222.67      255.88     18.65 o 
  -3  20  13        1.56      -14.94     13.81 o 
  -2  20  13      204.54      194.57     17.09 o 
  -1  20  13      213.59      190.62     19.80 o 
   0  20  13      334.13      332.09     13.05 o 
   1  20  13      367.56      374.60     19.72 o 
   2  20  13        7.68        4.64     12.89 o 
   3  20  13      100.99      105.76     15.49 o 
   4  20  13      212.26      282.74     17.47 o 
  -4  21  13       22.79        6.54     15.49 o 
  -3  21  13       17.18        0.01     14.44 o 
  -2  21  13      260.22      264.85     18.15 o 
  -1  21  13       88.73      103.52     15.32 o 
   0  21  13       13.33       13.82      9.91 o 
   1  21  13     1385.38     1516.89     27.68 o 
   2  21  13       13.07       33.73     13.37 o 
   3  21  13      202.69      192.04     15.95 o 
  -3  22  13       75.75       97.02     16.54 o 
  -2  22  13      647.54      718.23     26.26 o 
  -1  22  13       70.44       91.28     19.63 o 
   0  22  13      368.13      398.96     15.80 o 
   1  22  13      220.00      233.70     13.86 o 
   2  22  13       17.76       22.96     13.82 o 
  -1  23  13      262.00      282.42     18.53 o 
   0  23  13        2.34       16.78     17.51 o 
  -9   0  14      114.18      185.70     35.68 o 
  -8   0  14        5.70        6.24     26.12 o 
  -7   0  14      564.45      570.46     41.92 o 
  -6   0  14      762.01      771.17     46.89 o 
  -5   0  14      150.28      134.04     26.71 o 
  -4   0  14      167.60      165.78     15.62 o 
  -3   0  14     1377.65     1422.96     30.93 o 
  -2   0  14      129.78      101.84      8.51 o 
  -1   0  14     6614.54     6485.15    100.42 o 
   0   0  14     1613.53     1498.73     30.80 o 
   1   0  14      871.62      849.11     21.22 o 
   2   0  14      155.67      126.85     12.86 o 
   3   0  14       88.01      101.18     13.76 o 
   4   0  14      108.14      117.63     17.66 o 
   5   0  14     1140.05     1007.56     56.93 o 
   6   0  14      401.42      543.07     47.08 o 
   7   0  14     3332.09     3366.02    122.24 o 
   8   0  14     1314.97     1274.47     75.55 o 
  -9   1  14      248.98      281.65     27.60 o 
  -8   1  14      159.51      134.98     23.02 o 
  -7   1  14      220.33      289.31     24.50 o 
  -6   1  14     1139.03     1194.32     52.44 o 
  -5   1  14      400.48      388.23     45.43 o 
  -4   1  14      929.78      966.84     21.72 o 
  -3   1  14       20.18       34.78      8.20 o 
  -2   1  14      236.52      233.56      7.33 o 
  -1   1  14      247.10      248.25      8.42 o 
   0   1  14     1969.80     1894.50     24.04 o 
   1   1  14       67.76       59.63      7.01 o 
   2   1  14     2874.12     2781.86     36.63 o 
   3   1  14      299.57      304.99     11.84 o 
   4   1  14     3411.57     3433.49     44.44 o 
   5   1  14      613.03      706.78     48.30 o 
   6   1  14       67.42       76.30     23.54 o 
   7   1  14      169.38      135.06     27.88 o 
   8   1  14      357.11      384.73     34.25 o 
  -9   2  14      208.55      202.01     26.16 o 
  -8   2  14       35.58       27.02     20.92 o 
  -7   2  14      193.37      197.76     23.33 o 
  -6   2  14       27.01       36.09     18.33 o 
  -5   2  14      342.70      329.12     21.80 o 
  -4   2  14      456.90      456.20     14.24 o 
  -3   2  14     1540.70     1461.38     24.42 o 
  -2   2  14      770.90      715.84     11.92 o 
  -1   2  14      168.22      190.91      8.15 o 
   0   2  14      372.87      354.72     11.23 o 
   1   2  14      712.03      679.82     13.39 o 
   2   2  14      375.73      361.43     11.76 o 
   3   2  14     1252.52     1212.82     21.65 o 
   4   2  14      398.75      431.57     14.09 o 
   5   2  14      432.86      445.49     48.89 o 
   6   2  14     1621.90     1818.24     46.00 o 
   7   2  14      327.57      276.66     30.43 o 
   8   2  14      815.43      780.30     80.71 o 
  -9   3  14       52.93       21.68     21.58 o 
  -8   3  14       14.13       11.28     19.57 o 
  -7   3  14      401.18      429.75     27.74 o 
  -6   3  14      746.06      799.27     33.83 o 
  -5   3  14       80.76       96.80     16.08 o 
  -4   3  14       86.77       76.64     12.36 o 
  -3   3  14      737.69      772.21     17.36 o 
  -2   3  14        6.36        4.70      6.71 o 
  -1   3  14      418.63      395.79     16.52 o 
   0   3  14     1221.26     1197.61     17.70 o 
   1   3  14      848.08      862.23     14.77 o 
   2   3  14      422.64      441.86     13.29 o 
   3   3  14      411.03      422.47     13.13 o 
   4   3  14      985.74      977.15     19.95 o 
   5   3  14     1124.33     1107.79     42.66 o 
   6   3  14       43.38       43.33     15.98 o 
   7   3  14       52.16       35.11     26.56 o 
   8   3  14       64.94        7.32     27.35 o 
  -9   4  14        2.81       -2.58     21.07 o 
  -8   4  14       66.25       68.33     22.09 o 
  -7   4  14       31.28        9.77     19.39 o 
  -6   4  14       14.76        7.99     17.06 o 
  -5   4  14      224.27      275.41     17.50 o 
  -4   4  14        4.60       -2.76      8.21 o 
  -3   4  14      229.54      232.32     10.66 o 
  -2   4  14       32.44       18.58      6.01 o 
  -1   4  14      825.24      817.07     15.19 o 
   0   4  14      208.14      200.59      7.99 o 
   1   4  14       18.46       25.35      6.39 o 
   2   4  14        3.88       -0.62      7.57 o 
   3   4  14      494.13      476.10     14.16 o 
   4   4  14      245.84      250.25     13.42 o 
   5   4  14        1.36        7.37     19.64 o 
   6   4  14       86.75       48.46     16.26 o 
   7   4  14      326.76      383.43     24.66 o 
   8   4  14      109.93       80.03     28.98 o 
  -9   5  14       40.08       56.88     21.21 o 
  -8   5  14       75.53       55.13     22.76 o 
  -7   5  14        4.79        3.46     18.63 o 
  -6   5  14       20.37       34.06     13.82 o 
  -5   5  14       37.09       64.41     28.30 o 
  -4   5  14      794.12      745.28     17.82 o 
  -3   5  14       20.31       24.32     10.03 o 
  -2   5  14      430.61      434.98     11.00 o 
  -1   5  14       30.33       27.79      6.91 o 
   0   5  14     1507.64     1522.60     22.17 o 
   1   5  14        2.80        2.51      6.05 o 
   2   5  14      101.03       87.34      9.36 o 
   3   5  14      170.13      188.07     10.46 o 
   4   5  14        2.96        1.53      8.65 o 
   5   5  14       37.05       28.30     47.47 o 
   6   5  14      808.41      769.26     30.14 o 
   7   5  14        1.48        0.06     16.59 o 
   8   5  14       14.97        6.47     40.70 o 
  -9   6  14        6.52        2.20     21.05 o 
  -8   6  14      451.01      488.72     64.19 o 
  -7   6  14       60.93       75.49     21.04 o 
  -6   6  14      314.86      330.61     19.43 o 
  -5   6  14     1056.94     1046.87     28.08 o 
  -4   6  14      259.64      245.53     15.10 o 
  -3   6  14      195.70      164.88     10.20 o 
  -2   6  14       39.88       36.81      6.54 o 
  -1   6  14       60.60       44.19      7.31 o 
   0   6  14      123.30      121.75      7.99 o 
   1   6  14      228.77      245.61      8.74 o 
   2   6  14        2.77        0.85      8.17 o 
   3   6  14     2000.89     1956.16     29.21 o 
   4   6  14       52.66       38.42      9.96 o 
   5   6  14      215.21      244.11     25.66 o 
   6   6  14      195.17      196.49     20.11 o 
   7   6  14       27.14       38.10     18.39 o 
   8   6  14       79.50       71.37     20.49 o 
  -9   7  14       15.07       -2.99     52.93 o 
  -8   7  14      247.68      238.53     36.56 o 
  -7   7  14        3.36      -33.92     18.77 o 
  -6   7  14        6.19       23.56     14.26 o 
  -5   7  14      171.58      186.08     13.09 o 
  -4   7  14     1767.81     1747.94     31.30 o 
  -3   7  14      466.79      479.20     16.25 o 
  -2   7  14     2085.45     2053.32     43.53 o 
  -1   7  14      287.56      264.11     10.01 o 
   0   7  14      939.57      927.61     17.98 o 
   1   7  14      656.64      679.57     14.30 o 
   2   7  14      798.27      736.60     17.60 o 
   3   7  14       62.72      117.12      9.70 o 
   4   7  14      548.57      524.01     16.57 o 
   5   7  14        5.28       23.17     20.98 o 
   6   7  14      357.45      361.45     22.96 o 
   7   7  14      403.61      402.41     25.70 o 
   8   7  14      537.73      594.76     41.76 o 
  -9   8  14        2.33       -8.02     35.97 o 
  -8   8  14      328.14      321.21     28.26 o 
  -7   8  14      422.43      426.09     21.95 o 
  -6   8  14      607.23      655.89     26.35 o 
  -5   8  14      579.37      583.98     17.29 o 
  -4   8  14        5.75       14.43     15.25 o 
  -3   8  14     1040.96      973.75     25.31 o 
  -2   8  14        8.83       29.38     10.96 o 
  -1   8  14      852.28      881.92     17.35 o 
   0   8  14      128.67      128.70      9.14 o 
   1   8  14     1199.54     1172.57     19.03 o 
   2   8  14       49.03       68.30     10.79 o 
   3   8  14     1273.13     1301.29     24.76 o 
   4   8  14      632.92      645.58     26.87 o 
   5   8  14      873.13      761.40     28.03 o 
   6   8  14      687.08      640.11     28.10 o 
   7   8  14      549.20      604.26     28.90 o 
   8   8  14       83.70       91.34     21.57 o 
  -9   9  14        9.93       -3.68     22.45 o 
  -8   9  14      321.81      313.63     28.04 o 
  -7   9  14        8.19        5.50     15.86 o 
  -6   9  14      109.32      121.71     16.54 o 
  -5   9  14      359.61      376.69     13.94 o 
  -4   9  14      127.90      125.95     10.33 o 
  -3   9  14      576.38      597.37     20.45 o 
  -2   9  14     2548.95     2570.95     43.60 o 
  -1   9  14       40.82       45.40      7.79 o 
   0   9  14     3441.16     3372.66     44.18 o 
   1   9  14       16.69       29.55      7.60 o 
   2   9  14      878.96      832.58     21.48 o 
   3   9  14      551.85      561.40     20.40 o 
   4   9  14      849.60      847.22     31.19 o 
   5   9  14        9.29       -6.57     12.72 o 
   6   9  14     1066.42     1096.93     53.26 o 
   7   9  14      159.01      136.90     20.81 o 
   8   9  14      469.87      466.72     27.66 o 
  -8  10  14      364.78      376.79     32.83 o 
  -7  10  14        9.27       -0.36     16.28 o 
  -6  10  14       31.03       65.60     15.62 o 
  -5  10  14      748.85      720.70     19.25 o 
  -4  10  14      128.36      116.48     13.32 o 
  -3  10  14      582.63      578.46     21.72 o 
  -2  10  14        9.16        9.99     10.51 o 
  -1  10  14       39.43       40.83      7.78 o 
   0  10  14        1.80       -8.04      7.56 o 
   1  10  14      720.30      718.29     16.18 o 
   2  10  14      253.82      268.73     14.15 o 
   3  10  14     3136.48     3038.96     48.80 o 
   4  10  14       16.31       30.25     10.62 o 
   5  10  14      519.25      541.20     17.98 o 
   6  10  14      746.39      691.17     33.45 o 
   7  10  14       29.06       46.56     18.49 o 
  -8  11  14      117.64      122.84     26.36 o 
  -7  11  14       33.85       28.61     21.40 o 
  -6  11  14      291.44      298.41     33.39 o 
  -5  11  14      488.04      531.15     18.39 o 
  -4  11  14      482.51      470.85     20.14 o 
  -3  11  14       17.61       17.98     11.68 o 
  -2  11  14      185.96      192.25     15.28 o 
  -1  11  14       29.40       33.68      7.96 o 
   0  11  14     1174.74     1172.92     21.19 o 
   1  11  14       16.07       14.43      8.01 o 
   2  11  14       26.36       17.44     11.87 o 
   3  11  14        2.31       -3.67     11.59 o 
   4  11  14      658.70      669.59     21.97 o 
   5  11  14       66.22       52.97     12.62 o 
   6  11  14      394.81      413.19     34.39 o 
   7  11  14       25.89       23.07     18.40 o 
  -8  12  14        7.22       18.71     18.22 o 
  -7  12  14       38.21       23.56     17.45 o 
  -6  12  14      269.73      279.98     25.03 o 
  -5  12  14      178.74      173.60     13.12 o 
  -4  12  14      136.09      132.99     14.05 o 
  -3  12  14        3.18       11.85     11.92 o 
  -2  12  14       13.77       12.47     11.50 o 
  -1  12  14      139.97      162.51     13.12 o 
   0  12  14        0.59        8.10      8.02 o 
   1  12  14      455.49      463.37     16.23 o 
   2  12  14      111.81      126.00     16.46 o 
   3  12  14       13.51       16.07     15.35 o 
   4  12  14      166.22      175.54     14.61 o 
   5  12  14       79.26      101.59     12.55 o 
   6  12  14      133.17      155.92     20.27 o 
   7  12  14        1.87       -1.61     18.19 o 
  -8  13  14        0.75        8.71     21.52 o 
  -7  13  14        5.94      -15.60     20.76 o 
  -6  13  14        3.42       -4.04     19.18 o 
  -5  13  14        6.14       -8.79     12.32 o 
  -4  13  14        0.76        4.89     12.66 o 
  -3  13  14        1.51        0.49     11.56 o 
  -2  13  14       15.28       14.56     12.35 o 
  -1  13  14        4.71       -6.77     12.98 o 
   0  13  14        3.59       14.80      8.24 o 
   1  13  14       82.17       86.45      8.93 o 
   2  13  14       11.32        6.72     12.72 o 
   3  13  14       22.75       31.77     16.15 o 
   4  13  14       25.22       12.00     12.47 o 
   5  13  14      119.22      141.88     14.80 o 
   6  13  14      151.73      163.95     29.50 o 
   7  13  14        0.34       18.18     20.16 o 
  -7  14  14      103.20      161.79     40.99 o 
  -6  14  14       79.16       51.38     21.91 o 
  -5  14  14      274.57      251.61     16.71 o 
  -4  14  14       39.08       44.28     13.80 o 
  -3  14  14      112.85      125.22     15.66 o 
  -2  14  14      170.18      153.82     19.44 o 
  -1  14  14       43.84       51.41      8.72 o 
   0  14  14       55.08       61.94      9.21 o 
   1  14  14      338.73      314.81     11.78 o 
   2  14  14        0.57      -18.86     12.11 o 
   3  14  14       17.13       21.44     13.59 o 
   4  14  14        2.26       -1.39     12.96 o 
   5  14  14      608.11      696.47     21.18 o 
   6  14  14       13.13       20.32     18.83 o 
  -7  15  14       11.28       37.94     22.43 o 
  -6  15  14        3.12       14.72     30.80 o 
  -5  15  14       12.17       45.75     14.24 o 
  -4  15  14      196.42      185.18     16.63 o 
  -3  15  14      258.78      259.99     20.68 o 
  -2  15  14      485.59      479.90     20.94 o 
  -1  15  14       80.68       76.62     10.43 o 
   0  15  14      390.14      385.07     13.33 o 
   1  15  14       97.05       88.40     10.81 o 
   2  15  14     1006.29     1040.43     29.07 o 
   3  15  14       74.36       79.07     15.39 o 
   4  15  14      222.22      235.30     15.76 o 
   5  15  14       20.39       11.50     12.33 o 
   6  15  14      117.01      142.89     29.13 o 
  -6  16  14      106.08      109.60     21.12 o 
  -5  16  14      238.74      246.31     17.73 o 
  -4  16  14       20.73        7.97     13.63 o 
  -3  16  14      308.73      296.01     20.12 o 
  -2  16  14        6.53        3.27     12.30 o 
  -1  16  14      224.01      227.13      9.95 o 
   0  16  14       93.44      113.09     10.16 o 
   1  16  14      193.35      200.92     16.04 o 
   2  16  14       11.65        4.56     13.73 o 
   3  16  14      836.97      817.89     33.52 o 
   4  16  14      231.16      234.13     16.17 o 
   5  16  14      557.14      547.18     21.61 o 
  -6  17  14        9.77       -5.07     18.34 o 
  -5  17  14      124.89      138.27     16.46 o 
  -4  17  14       24.57        2.75     20.10 o 
  -3  17  14       90.95       83.33     14.57 o 
  -2  17  14     1371.81     1263.71     31.68 o 
  -1  17  14       56.68       72.72     11.18 o 
   0  17  14      863.86      879.78     19.29 o 
   1  17  14        0.33      -11.51     12.96 o 
   2  17  14      146.10      134.35     15.92 o 
   3  17  14       63.02       79.65     15.73 o 
   4  17  14      129.97      146.45     15.14 o 
   5  17  14      151.57      172.72     20.71 o 
  -5  18  14      256.90      270.04     19.10 o 
  -4  18  14        2.13       -2.87     14.00 o 
  -3  18  14      417.53      415.19     20.27 o 
  -2  18  14        5.19       12.08     17.14 o 
  -1  18  14       95.39       92.90     16.68 o 
   0  18  14       49.10       53.32      9.22 o 
   1  18  14      218.18      226.19     18.95 o 
   2  18  14       54.75       39.95     15.26 o 
   3  18  14     1902.58     1864.06     41.32 o 
   4  18  14       14.26       24.10     13.85 o 
  -5  19  14       24.64       26.42     15.18 o 
  -4  19  14       78.46      107.25     16.12 o 
  -3  19  14      101.69      105.29     15.84 o 
  -2  19  14     1309.75     1327.75     62.62 o 
  -1  19  14      119.19       96.75     14.53 o 
   0  19  14      750.80      801.36     17.32 o 
   1  19  14      109.60      127.98     18.06 o 
   2  19  14       82.47      104.74     32.55 o 
   3  19  14        7.82       16.08     13.47 o 
   4  19  14      102.99      113.20     15.10 o 
  -4  20  14       82.64       66.34     16.22 o 
  -3  20  14       33.54       26.67     15.14 o 
  -2  20  14        3.56       -4.60     13.84 o 
  -1  20  14        5.36        8.11     15.62 o 
   0  20  14       51.02       49.85     11.43 o 
   1  20  14       84.50      105.79     15.71 o 
   2  20  14       10.75       10.53     14.76 o 
   3  20  14      438.42      427.88     19.57 o 
  -3  21  14        8.97       11.86     14.80 o 
  -2  21  14       13.49       -1.11     14.62 o 
  -1  21  14        0.03       -2.57     13.80 o 
   0  21  14       61.65       61.09     11.81 o 
   1  21  14      129.15      142.43     14.30 o 
   2  21  14       70.07       85.34     16.03 o 
  -9   1  15        1.75      -17.74     20.18 o 
  -8   1  15       78.37       54.70     22.56 o 
  -7   1  15        0.32       -1.20     26.17 o 
  -6   1  15      246.39      241.62     37.87 o 
  -5   1  15       74.00       60.00     10.98 o 
  -4   1  15        1.37       -3.54      9.39 o 
  -3   1  15      181.36      160.14     10.23 o 
  -2   1  15       34.62       35.27      6.12 o 
  -1   1  15       39.48       38.83      7.11 o 
   0   1  15      633.58      639.18     13.37 o 
   1   1  15       46.56       41.26      6.58 o 
   2   1  15        0.65       -7.10      7.78 o 
   3   1  15      173.55      152.51     10.77 o 
   4   1  15      127.35      139.93     13.06 o 
   5   1  15      710.84      635.82     26.24 o 
   6   1  15       39.38       34.49     23.73 o 
   7   1  15      314.93      359.10     31.74 o 
   8   1  15        0.12      -51.86     26.95 o 
  -9   2  15       67.24       61.91     23.61 o 
  -8   2  15        5.69       -2.80     20.88 o 
  -7   2  15       19.26       -5.52     17.99 o 
  -6   2  15        1.91       -5.61     18.22 o 
  -5   2  15      239.21      241.05     13.44 o 
  -4   2  15      175.52      165.30     10.73 o 
  -3   2  15      514.92      489.87     15.31 o 
  -2   2  15      373.74      353.23      9.52 o 
  -1   2  15       67.26       75.04      7.59 o 
   0   2  15      340.35      363.28     16.75 o 
   1   2  15       37.63       34.40      6.51 o 
   2   2  15     1063.85     1065.34     26.24 o 
   3   2  15      269.24      273.32     12.06 o 
   4   2  15       15.54       20.51     11.83 o 
   5   2  15       52.53       50.23     12.69 o 
   6   2  15     1228.00     1233.66     37.20 o 
   7   2  15      145.03      107.73     56.20 o 
   8   2  15      772.92      845.66     51.23 o 
  -9   3  15        0.80        5.76     22.09 o 
  -8   3  15      443.99      505.32     38.36 o 
  -7   3  15        1.17        6.40     18.79 o 
  -6   3  15      324.67      319.23     24.83 o 
  -5   3  15       32.34       20.12     15.14 o 
  -4   3  15      465.15      466.80     15.05 o 
  -3   3  15      843.96      859.71     21.77 o 
  -2   3  15      468.49      423.66     12.86 o 
  -1   3  15      160.32      172.60      9.55 o 
   0   3  15      634.38      572.05     14.00 o 
   1   3  15     1537.49     1494.18     20.87 o 
   2   3  15      201.84      227.65     10.97 o 
   3   3  15     2176.29     2211.16     32.41 o 
   4   3  15      328.93      348.69     15.85 o 
   5   3  15      383.86      431.44     18.28 o 
   6   3  15      154.24      174.73     19.95 o 
   7   3  15      176.61      134.79     28.87 o 
   8   3  15       20.21      -11.20     39.43 o 
  -9   4  15       41.34       37.26     25.64 o 
  -8   4  15      353.70      373.47     51.62 o 
  -7   4  15      558.87      569.22     43.77 o 
  -6   4  15      150.86      142.50     20.68 o 
  -5   4  15       75.40       54.40      9.96 o 
  -4   4  15       34.15       42.61      9.49 o 
  -3   4  15      984.83      943.14     22.12 o 
  -2   4  15     1635.56     1672.99     25.98 o 
  -1   4  15      578.31      603.01     15.02 o 
   0   4  15     1987.36     1924.52     39.21 o 
   1   4  15      598.63      646.21     13.43 o 
   2   4  15      168.93      164.14     10.45 o 
   3   4  15       57.16       73.71     13.05 o 
   4   4  15      785.83      723.20     24.57 o 
   5   4  15      381.54      402.78     19.77 o 
   6   4  15     2372.61     2405.55     53.68 o 
   7   4  15      246.21      277.04     25.00 o 
   8   4  15      737.38      717.79     42.00 o 
  -9   5  15       17.15       -0.73     23.00 o 
  -8   5  15      581.73      684.37     34.67 o 
  -7   5  15       20.28        5.72     19.46 o 
  -6   5  15     1229.01     1245.80     71.40 o 
  -5   5  15      331.85      333.60     13.67 o 
  -4   5  15      238.61      230.07     11.93 o 
  -3   5  15       38.70       50.24     10.05 o 
  -2   5  15      162.62      176.26     12.75 o 
  -1   5  15       51.37       51.06      7.90 o 
   0   5  15     1103.68     1128.15     18.99 o 
   1   5  15      519.82      487.38     14.18 o 
   2   5  15      377.77      331.93     12.30 o 
   3   5  15     3486.70     3518.98     49.42 o 
   4   5  15        2.23        4.31     11.50 o 
   5   5  15     1240.65     1227.24     28.93 o 
   6   5  15      246.86      326.46     37.68 o 
   7   5  15      180.32      201.85     22.28 o 
  -8   6  15       90.02       58.49     21.78 o 
  -7   6  15       40.32       40.11     21.25 o 
  -6   6  15        4.93        7.05     14.77 o 
  -5   6  15      608.28      641.12     18.41 o 
  -4   6  15       49.79       31.26      9.34 o 
  -3   6  15      714.43      721.77     20.28 o 
  -2   6  15      124.16      128.07     14.19 o 
  -1   6  15      180.51      183.17      9.50 o 
   0   6  15     1525.95     1499.32     24.38 o 
   1   6  15       52.86       65.81      7.72 o 
   2   6  15     1089.46     1129.32     26.02 o 
   3   6  15      463.18      467.49     15.80 o 
   4   6  15      106.47      139.26     13.70 o 
   5   6  15      107.94      109.16     14.13 o 
   6   6  15     1058.90      979.35     35.01 o 
   7   6  15       66.12       32.40     26.21 o 
  -8   7  15      424.36      452.46     37.58 o 
  -7   7  15        1.03       -1.95     20.59 o 
  -6   7  15      330.81      348.46     20.60 o 
  -5   7  15      260.04      286.08     13.13 o 
  -4   7  15      124.05      111.28     11.71 o 
  -3   7  15      781.62      723.92     22.06 o 
  -2   7  15       34.59       35.84     11.37 o 
  -1   7  15       34.62       19.74      7.52 o 
   0   7  15     1358.77     1368.09     23.06 o 
   1   7  15       65.56       76.81      7.95 o 
   2   7  15       40.65       55.40     11.10 o 
   3   7  15      813.92      772.68     19.50 o 
   4   7  15       55.53       58.56     12.33 o 
   5   7  15      794.50      767.07     30.86 o 
   6   7  15       74.73       67.74     18.46 o 
   7   7  15       19.50       32.30     19.57 o 
  -8   8  15      388.58      461.63     35.14 o 
  -7   8  15       20.21       20.58     27.73 o 
  -6   8  15       93.95      114.27     17.49 o 
  -5   8  15        5.50        2.72     10.07 o 
  -4   8  15       50.58       27.96     10.37 o 
  -3   8  15      281.27      266.00     15.54 o 
  -2   8  15      312.17      345.62     22.99 o 
  -1   8  15      144.35      152.03      9.41 o 
   0   8  15      690.29      666.83     17.76 o 
   1   8  15        5.54       -1.60      7.76 o 
   2   8  15      188.57      183.02     13.28 o 
   3   8  15       44.15       35.47     18.60 o 
   4   8  15       99.56      114.51     13.74 o 
   5   8  15       19.31       16.91     12.84 o 
   6   8  15      595.29      626.92     28.81 o 
   7   8  15      110.54       81.98     20.32 o 
  -8   9  15       46.26       87.38     22.88 o 
  -7   9  15       18.74       48.25     17.92 o 
  -6   9  15      122.82      118.24     17.46 o 
  -5   9  15      655.41      668.52     20.72 o 
  -4   9  15      174.12      172.12     17.72 o 
  -3   9  15       13.68       18.01     11.34 o 
  -2   9  15      379.25      365.16     16.68 o 
  -1   9  15      788.65      737.84     16.60 o 
   0   9  15        8.95       16.31      8.23 o 
   1   9  15       18.88       38.63      8.46 o 
   2   9  15      434.77      448.44     17.06 o 
   3   9  15      113.40      106.94     14.79 o 
   4   9  15        4.11       -7.94     12.14 o 
   5   9  15      146.24      136.78     15.06 o 
   6   9  15      430.70      435.56     29.32 o 
   7   9  15       73.12       41.17     19.20 o 
  -8  10  15       85.72       67.26     38.75 o 
  -7  10  15      147.11      164.08     20.82 o 
  -6  10  15      202.05      225.17     19.80 o 
  -5  10  15      561.79      535.38     21.16 o 
  -4  10  15      407.43      377.81     21.17 o 
  -3  10  15       30.58       47.76     12.26 o 
  -2  10  15       25.45       36.12     15.96 o 
  -1  10  15        2.25      -12.60      7.80 o 
   0  10  15        6.83        2.54      8.38 o 
   1  10  15      328.17      344.15     11.68 o 
   2  10  15      278.17      315.17     17.62 o 
   3  10  15       83.07       79.64     12.81 o 
   4  10  15      766.11      797.38     39.59 o 
   5  10  15       28.51       11.16     13.32 o 
   6  10  15       56.21       56.87     19.35 o 
   7  10  15        0.09       13.91     20.81 o 
  -7  11  15       15.16        2.09     16.53 o 
  -6  11  15       20.83       28.82     20.01 o 
  -5  11  15      278.36      289.89     16.97 o 
  -4  11  15      548.95      566.88     21.54 o 
  -3  11  15      358.78      341.52     17.59 o 
  -2  11  15     1059.03     1029.49     27.19 o 
  -1  11  15      212.65      239.55     13.35 o 
   0  11  15       35.43       38.50      8.91 o 
   1  11  15      997.75     1008.99     19.55 o 
   2  11  15      254.80      223.56     16.21 o 
   3  11  15      144.48      148.91     14.00 o 
   4  11  15      317.90      340.85     17.16 o 
   5  11  15       91.59       92.62     13.03 o 
   6  11  15        5.92        2.36     17.69 o 
  -7  12  15      670.99      669.17     35.82 o 
  -6  12  15       52.85       63.19     21.84 o 
  -5  12  15       28.95       23.17     13.03 o 
  -4  12  15      195.11      195.01     15.79 o 
  -3  12  15       27.26       12.24     13.50 o 
  -2  12  15      499.68      518.15     31.70 o 
  -1  12  15      404.33      396.52     13.22 o 
   0  12  15      105.91       96.05      9.75 o 
   1  12  15      448.96      464.11     14.33 o 
   2  12  15      558.28      565.01     21.90 o 
   3  12  15      140.08      143.15     15.84 o 
   4  12  15     1502.01     1441.19     31.39 o 
   5  12  15       18.46       24.99     12.40 o 
   6  12  15      597.31      640.07     31.62 o 
  -7  13  15        9.82       52.48     22.37 o 
  -6  13  15       62.68       65.26     18.37 o 
  -5  13  15      276.37      288.09     21.54 o 
  -4  13  15      320.52      366.26     18.84 o 
  -3  13  15      290.16      281.73     18.26 o 
  -2  13  15     2038.79     1987.25     40.87 o 
  -1  13  15      875.55      862.66     23.66 o 
   0  13  15      287.18      292.59     11.96 o 
   1  13  15      614.46      636.11     25.14 o 
   2  13  15       48.35       54.72     14.22 o 
   3  13  15      320.43      302.19     18.25 o 
   4  13  15        2.41        9.08     13.33 o 
   5  13  15      409.01      413.47     17.43 o 
   6  13  15        0.23      -29.33     17.51 o 
  -6  14  15      297.46      289.39     24.19 o 
  -5  14  15      512.43      499.56     26.25 o 
  -4  14  15      280.76      292.34     22.06 o 
  -3  14  15       18.80        9.23     12.96 o 
  -2  14  15       86.61       94.04     13.98 o 
  -1  14  15      176.10      224.55     11.07 o 
   0  14  15      228.32      202.20     18.17 o 
   1  14  15      209.73      230.83     16.78 o 
   2  14  15     1878.37     1886.96     40.78 o 
   3  14  15      378.40      395.30     19.85 o 
   4  14  15      996.13      973.43     45.65 o 
   5  14  15      521.72      610.82     20.72 o 
  -6  15  15       53.52       49.12     15.44 o 
  -5  15  15       26.43       46.10     14.75 o 
  -4  15  15      383.64      388.59     23.86 o 
  -3  15  15      425.21      421.63     19.98 o 
  -2  15  15      417.58      428.02     36.76 o 
  -1  15  15      294.75      328.36     14.67 o 
   0  15  15       32.52       19.35      9.52 o 
   1  15  15      178.82      173.77     16.01 o 
   2  15  15       23.27       21.32     14.18 o 
   3  15  15       67.03       79.17     16.08 o 
   4  15  15      414.74      442.73     19.38 o 
   5  15  15      202.93      210.27     17.12 o 
  -6  16  15       18.34       22.13     15.43 o 
  -5  16  15        6.99        9.38     14.59 o 
  -4  16  15       20.20       41.29     14.68 o 
  -3  16  15       46.69       22.53     13.93 o 
  -2  16  15      317.21      337.71     22.92 o 
  -1  16  15       31.45       22.51     10.86 o 
   0  16  15        1.92        1.86      9.35 o 
   1  16  15      641.23      653.67     24.65 o 
   2  16  15      120.97      124.33     16.35 o 
   3  16  15       55.13       65.58     17.07 o 
   4  16  15      314.77      348.05     18.30 o 
  -5  17  15       38.24       23.49     15.53 o 
  -4  17  15      204.67      206.03     17.94 o 
  -3  17  15        0.00      -12.64     13.87 o 
  -2  17  15       45.64       14.43     14.06 o 
  -1  17  15        1.59       10.95     13.70 o 
   0  17  15       41.99       35.99     10.87 o 
   1  17  15       18.67        8.92     13.99 o 
   2  17  15       71.90       67.45     15.72 o 
   3  17  15      104.50       92.48     16.56 o 
   4  17  15       29.24       27.03     14.53 o 
  -4  18  15        1.13        6.71     15.07 o 
  -3  18  15      101.95      102.87     16.07 o 
  -2  18  15      203.11      202.50     21.35 o 
  -1  18  15        0.55        0.52     13.94 o 
   0  18  15       79.64       88.44      9.61 o 
   1  18  15       20.70        0.06     14.79 o 
   2  18  15      155.11      148.58     24.69 o 
   3  18  15        0.85        4.99     13.87 o 
  -3  19  15       12.33       26.67     15.38 o 
  -2  19  15        3.58        8.60     14.54 o 
  -1  19  15       46.68       24.45     14.58 o 
   0  19  15        4.46        4.49      9.90 o 
   1  19  15      267.43      277.95     18.81 o 
   2  19  15      289.40      337.34     20.40 o 
  -2  20  15       50.97       51.52     15.48 o 
  -1  20  15       99.05       86.16     15.33 o 
   0  20  15      242.06      226.83     29.98 o 
   1  20  15       13.92       35.71     13.10 o 
  -8   0  16      646.44      719.31     53.03 o 
  -7   0  16       33.33       55.56     31.00 o 
  -6   0  16       38.66       98.55     30.32 o 
  -5   0  16       31.51       13.69     15.00 o 
  -4   0  16      598.49      627.35     27.11 o 
  -3   0  16      642.83      664.09     27.44 o 
  -2   0  16     1694.32     1709.59     43.70 o 
  -1   0  16       73.32       80.68     11.44 o 
   0   0  16     1631.79     1576.24     29.31 o 
   1   0  16       24.68       20.13      9.62 o 
   2   0  16       29.90       21.38     13.16 o 
   3   0  16      234.12      179.43     19.86 o 
   4   0  16     3983.44     4322.60     93.15 o 
   5   0  16     1438.72     1591.18     47.71 o 
   6   0  16     1174.52     1206.13     70.19 o 
   7   0  16      158.04      100.50     37.92 o 
  -8   1  16      554.91      587.46     33.46 o 
  -7   1  16      371.75      388.65     61.66 o 
  -6   1  16        1.34        2.57     46.99 o 
  -5   1  16      519.18      531.75     34.57 o 
  -4   1  16       15.85       26.11     10.35 o 
  -3   1  16      176.41      186.52     12.50 o 
  -2   1  16        0.53       15.65      9.30 o 
  -1   1  16      307.30      307.76     10.43 o 
   0   1  16       11.40       18.10      6.83 o 
   1   1  16     1207.00     1169.65     17.48 o 
   2   1  16     1097.79     1075.16     21.12 o 
   3   1  16     1458.70     1429.55     30.18 o 
   4   1  16     1001.17     1011.58     26.49 o 
   5   1  16       41.45       29.05     13.58 o 
   6   1  16      466.42      491.49     73.01 o 
   7   1  16       16.99       27.06     28.56 o 
  -8   2  16      113.71      167.20     25.04 o 
  -7   2  16       16.48        4.89     19.60 o 
  -6   2  16      186.68      232.22     29.63 o 
  -5   2  16       46.37       49.53     16.43 o 
  -4   2  16      679.00      687.80     20.03 o 
  -3   2  16      314.64      328.08     14.32 o 
  -2   2  16     1926.79     1989.89     39.60 o 
  -1   2  16      291.88      258.33     14.30 o 
   0   2  16      154.41      174.05      9.25 o 
   1   2  16      601.19      572.85     12.51 o 
   2   2  16      465.55      500.61     15.21 o 
   3   2  16       16.03       26.33     11.84 o 
   4   2  16      155.07      203.49     18.01 o 
   5   2  16       10.14       -7.22     12.90 o 
   6   2  16      866.45      826.46     55.13 o 
   7   2  16     1291.12     1278.16    161.96 o 
  -8   3  16      267.92      292.15     27.96 o 
  -7   3  16      113.80      112.79     22.95 o 
  -6   3  16      265.67      276.07     23.97 o 
  -5   3  16       22.97       19.18     10.96 o 
  -4   3  16       59.37       49.19      9.94 o 
  -3   3  16      140.51      136.68     12.12 o 
  -2   3  16      245.96      274.48     19.42 o 
  -1   3  16      276.44      281.75     10.21 o 
   0   3  16      334.94      303.46     12.59 o 
   1   3  16       75.63       61.50      7.14 o 
   2   3  16      484.28      460.05     15.56 o 
   3   3  16      141.81      133.18     18.04 o 
   4   3  16      574.19      530.15     20.12 o 
   5   3  16        3.94        2.82     16.73 o 
   6   3  16      109.54      111.60     19.71 o 
   7   3  16        1.48       -2.93     24.57 o 
  -8   4  16       47.92       13.66     24.76 o 
  -7   4  16        1.34        5.23     19.57 o 
  -6   4  16      270.13      263.82     23.71 o 
  -5   4  16       20.28       -1.07     11.72 o 
  -4   4  16        0.86       -6.92     10.33 o 
  -3   4  16       22.18       16.56     10.05 o 
  -2   4  16      707.61      669.13     26.15 o 
  -1   4  16       81.65       84.91      8.70 o 
   0   4  16       12.51       12.15      7.71 o 
   1   4  16        4.01        6.22      7.44 o 
   2   4  16       19.94       13.85      9.94 o 
   3   4  16       69.00       77.33     12.75 o 
   4   4  16       62.34       79.56     13.73 o 
   5   4  16        3.79        2.95     13.23 o 
   6   4  16      268.25      293.75     26.09 o 
   7   4  16       77.50       77.60     29.38 o 
  -8   5  16      126.77      131.35     23.49 o 
  -7   5  16       40.32       18.04     20.83 o 
  -6   5  16      443.59      433.98     26.47 o 
  -5   5  16       34.18       31.53     10.55 o 
  -4   5  16      155.15      144.47     12.56 o 
  -3   5  16      746.43      756.58     23.22 o 
  -2   5  16      119.48      126.56     12.64 o 
  -1   5  16      824.54      829.61     17.40 o 
   0   5  16      120.95      118.90     10.73 o 
   1   5  16      248.64      251.37     10.08 o 
   2   5  16       33.02       17.77     11.46 o 
   3   5  16      219.17      234.20     14.90 o 
   4   5  16        1.09        8.52     12.29 o 
   5   5  16      293.72      330.22     17.51 o 
   6   5  16        1.03       13.47     18.64 o 
   7   5  16       60.72       87.08     21.73 o 
  -8   6  16      120.08      135.86     23.45 o 
  -7   6  16        7.10       -0.59     30.95 o 
  -6   6  16      158.74      145.33     21.84 o 
  -5   6  16       17.93        2.45     10.11 o 
  -4   6  16       71.84       51.19     15.03 o 
  -3   6  16      255.36      230.08     14.74 o 
  -2   6  16        6.67        4.03     12.35 o 
  -1   6  16       55.55       52.59      8.45 o 
   0   6  16      310.79      300.31     11.57 o 
   1   6  16        9.12       14.41      7.74 o 
   2   6  16     1270.83     1316.82     28.55 o 
   3   6  16      210.37      231.01     15.17 o 
   4   6  16      467.02      480.15     19.07 o 
   5   6  16      372.14      349.77     18.41 o 
   6   6  16       25.12        5.30     18.69 o 
  -8   7  16        0.93       -1.86     23.79 o 
  -7   7  16       24.54        6.78     21.47 o 
  -6   7  16      119.77      116.27     24.18 o 
  -5   7  16       80.08       72.07     12.32 o 
  -4   7  16       96.21       94.97     12.04 o 
  -3   7  16     1442.00     1367.89     38.13 o 
  -2   7  16      122.37      116.68     13.13 o 
  -1   7  16      428.72      439.01     13.67 o 
   0   7  16      955.76      918.46     19.90 o 
   1   7  16      911.20      908.63     18.43 o 
   2   7  16      298.72      302.36     15.32 o 
   3   7  16      223.68      258.48     15.39 o 
   4   7  16       52.17       60.25     13.53 o 
   5   7  16       51.97       49.83     14.59 o 
   6   7  16      537.60      604.05     43.42 o 
  -7   8  16      196.58      191.20     25.37 o 
  -6   8  16      617.92      701.21     27.95 o 
  -5   8  16      141.09      148.15     13.49 o 
  -4   8  16      190.28      190.35     14.70 o 
  -3   8  16      480.22      517.86     21.09 o 
  -2   8  16      520.47      527.09     20.82 o 
  -1   8  16        1.37       -5.66      7.92 o 
   0   8  16      832.44      878.80     18.65 o 
   1   8  16      160.01      149.51      9.77 o 
   2   8  16      891.51      921.82     24.19 o 
   3   8  16     1003.42      930.25     32.91 o 
   4   8  16      799.75      833.21     24.39 o 
   5   8  16     1088.60     1157.66     29.25 o 
   6   8  16      241.76      202.16     22.90 o 
  -7   9  16       39.34       54.19     34.95 o 
  -6   9  16      481.38      562.81     37.88 o 
  -5   9  16      148.13      151.62     15.16 o 
  -4   9  16       24.96       20.08     13.12 o 
  -3   9  16     1219.88     1197.34     30.27 o 
  -2   9  16       32.68       18.05     12.30 o 
  -1   9  16     1147.68     1171.71     21.14 o 
   0   9  16      534.23      529.23     15.34 o 
   1   9  16       33.86       13.70      8.41 o 
   2   9  16      523.81      503.10     21.79 o 
   3   9  16      343.83      363.64     17.24 o 
   4   9  16      133.50      163.28     15.53 o 
   5   9  16      300.53      348.04     18.73 o 
   6   9  16      406.87      369.94     25.90 o 
  -7  10  16       29.44       45.21     17.88 o 
  -6  10  16      911.56      993.83     40.29 o 
  -5  10  16       39.45       50.97     13.84 o 
  -4  10  16      162.37      167.87     15.58 o 
  -3  10  16       12.94       -7.84     12.68 o 
  -2  10  16      290.28      291.54     21.87 o 
  -1  10  16        1.59       -0.84      8.43 o 
   0  10  16      176.57      178.60     13.93 o 
   1  10  16       67.30       77.31     10.96 o 
   2  10  16     1995.19     2042.45     42.90 o 
   3  10  16      644.31      673.11     22.37 o 
   4  10  16      180.59      166.38     15.39 o 
   5  10  16      254.24      248.78     17.12 o 
   6  10  16       17.06       26.49     19.09 o 
  -7  11  16       48.03       28.42     21.71 o 
  -6  11  16       19.60       23.65     18.03 o 
  -5  11  16        4.48       -8.52     12.61 o 
  -4  11  16      225.33      207.25     16.73 o 
  -3  11  16      513.81      558.45     22.55 o 
  -2  11  16        4.65       19.59     12.37 o 
  -1  11  16      185.78      193.63     10.59 o 
   0  11  16        8.18        3.18      8.76 o 
   1  11  16       86.22       83.68     14.45 o 
   2  11  16      429.36      401.79     19.60 o 
   3  11  16       17.18       16.38     15.01 o 
   4  11  16       99.67       92.23     14.47 o 
   5  11  16      245.32      260.15     17.01 o 
  -6  12  16        2.90      -32.92     16.72 o 
  -5  12  16        2.27        9.62     13.89 o 
  -4  12  16       26.08        8.46     13.57 o 
  -3  12  16      117.07      113.47     14.80 o 
  -2  12  16      301.88      288.64     16.77 o 
  -1  12  16       28.59       33.17      9.05 o 
   0  12  16      282.58      280.46     12.09 o 
   1  12  16      150.94      136.02     15.60 o 
   2  12  16       19.04        6.33     14.24 o 
   3  12  16      288.84      284.47     20.87 o 
   4  12  16       56.08       59.63     14.10 o 
   5  12  16       16.96        7.44     12.60 o 
  -6  13  16       24.01       29.38     15.38 o 
  -5  13  16       13.59       -8.34     14.12 o 
  -4  13  16       17.38       21.39     14.40 o 
  -3  13  16        3.86        0.98     12.86 o 
  -2  13  16        7.93        7.92     12.68 o 
  -1  13  16       84.51       92.45     12.66 o 
   0  13  16       35.95       26.77      9.57 o 
   1  13  16       18.67       23.64     13.65 o 
   2  13  16        0.71        0.50     14.22 o 
   3  13  16       71.18       80.93     27.44 o 
   4  13  16       83.91       84.97     16.98 o 
   5  13  16       22.32       32.16     13.07 o 
  -5  14  16        0.70      -18.39     14.27 o 
  -4  14  16        7.41       18.36     14.60 o 
  -3  14  16        0.09       -2.45     13.72 o 
  -2  14  16        9.25       10.90     13.29 o 
  -1  14  16      130.36      144.84     20.48 o 
   0  14  16       43.89       31.10      9.63 o 
   1  14  16       12.08       23.11     18.10 o 
   2  14  16       73.70       68.56     15.23 o 
   3  14  16      185.88      223.26     18.55 o 
   4  14  16      209.60      199.99     19.04 o 
  -5  15  16      270.04      330.59     20.37 o 
  -4  15  16       17.63       25.34     15.00 o 
  -3  15  16      524.52      516.53     22.82 o 
  -2  15  16       13.57        3.09     14.03 o 
  -1  15  16      131.87      124.20     15.28 o 
   0  15  16      666.29      687.46     17.46 o 
   1  15  16      337.19      320.92     19.20 o 
   2  15  16       78.50       73.12     16.15 o 
   3  15  16      184.97      215.03     18.57 o 
   4  15  16       18.54       11.54     14.11 o 
  -4  16  16      117.27       70.99     21.31 o 
  -3  16  16       50.38       58.84     18.17 o 
  -2  16  16       44.27       26.95     14.05 o 
  -1  16  16        3.53      -10.53     12.94 o 
   0  16  16      221.68      263.50     12.18 o 
   1  16  16       10.33        5.92     14.73 o 
   2  16  16      286.82      282.15     24.58 o 
   3  16  16      292.27      278.19     19.79 o 
  -4  17  16        5.60        3.90     14.69 o 
  -3  17  16      753.65      794.60     27.98 o 
  -2  17  16       41.50       37.52     15.34 o 
  -1  17  16      664.92      703.32     24.88 o 
   0  17  16      150.97      134.64     11.16 o 
   1  17  16      147.93      163.45     16.87 o 
   2  17  16       74.43       94.81     21.88 o 
  -2  18  16       31.51       35.83     15.24 o 
  -1  18  16        2.37      -12.06     14.09 o 
   0  18  16      264.51      280.20     14.79 o 
   1  18  16       83.27       58.27     15.58 o 
  -7   1  17      105.92       99.37     23.70 o 
  -6   1  17        0.48      -24.33     19.54 o 
  -5   1  17        1.00        5.31     12.66 o 
  -4   1  17       34.53       39.00     13.05 o 
  -3   1  17       11.46        4.63     14.77 o 
  -2   1  17      293.20      302.86     16.24 o 
  -1   1  17      257.60      287.75     13.35 o 
   0   1  17        7.63        2.97      7.40 o 
   1   1  17        1.22        0.78      7.39 o 
   2   1  17       53.46       34.95     12.60 o 
   3   1  17      223.62      177.82     14.97 o 
   4   1  17       76.33       67.64     14.16 o 
   5   1  17      175.10      264.38     26.76 o 
   6   1  17       26.63        0.73     26.04 o 
  -7   2  17       63.61       66.34     22.47 o 
  -6   2  17       22.72       13.82     20.41 o 
  -5   2  17       46.91       42.23     12.26 o 
  -4   2  17       53.21       48.12     13.32 o 
  -3   2  17      227.43      201.68     27.62 o 
  -2   2  17      493.79      487.23     25.87 o 
  -1   2  17      300.60      282.40     10.68 o 
   0   2  17       95.50       95.02     13.00 o 
   1   2  17      537.09      594.85     14.40 o 
   2   2  17      149.64      129.65     13.58 o 
   3   2  17      293.77      309.18     16.43 o 
   4   2  17        3.04      -11.80     13.34 o 
   5   2  17       20.81       16.49     20.01 o 
   6   2  17      101.06      116.02     26.74 o 
  -7   3  17      217.75      213.45     25.78 o 
  -6   3  17      241.74      229.78     23.57 o 
  -5   3  17        4.06        1.60     12.78 o 
  -4   3  17      353.08      332.72     17.46 o 
  -3   3  17        8.95       13.11     12.78 o 
  -2   3  17      187.85      212.15     19.89 o 
  -1   3  17       42.87       48.05     12.30 o 
   0   3  17      720.86      712.92     16.02 o 
   1   3  17       12.18        0.81      7.78 o 
   2   3  17     2177.19     2264.13     40.76 o 
   3   3  17       13.12       17.67     16.70 o 
   4   3  17      620.54      582.64     22.15 o 
   5   3  17      163.14      117.26     16.30 o 
   6   3  17      178.95      242.92     90.41 o 
  -7   4  17       21.79       35.21     27.73 o 
  -6   4  17      148.05      114.70     22.61 o 
  -5   4  17      254.35      263.39     17.29 o 
  -4   4  17       41.50       36.63     11.88 o 
  -3   4  17     1008.79     1024.25     30.17 o 
  -2   4  17      777.53      778.81     40.29 o 
  -1   4  17     1156.94     1193.68     21.50 o 
   0   4  17       45.74       44.74      8.58 o 
   1   4  17       35.99       32.49      9.82 o 
   2   4  17       55.44       25.50     21.27 o 
   3   4  17     1205.66     1247.74     28.99 o 
   4   4  17       12.23       29.60     13.73 o 
   5   4  17     1754.12     1837.69     37.71 o 
   6   4  17        4.60       16.49     18.62 o 
  -7   5  17       44.56       50.67     22.21 o 
  -6   5  17      206.18      229.15     25.39 o 
  -5   5  17      283.48      270.70     17.27 o 
  -4   5  17      354.05      381.30     16.19 o 
  -3   5  17        8.25       25.66     12.69 o 
  -2   5  17      136.88      147.98     13.97 o 
  -1   5  17       86.70      109.87      9.49 o 
   0   5  17      912.93      926.62     19.02 o 
   1   5  17       12.56       32.92     10.46 o 
   2   5  17     1051.40      984.53     46.63 o 
   3   5  17      103.73       99.69     14.30 o 
   4   5  17     1122.28     1177.41     33.70 o 
   5   5  17      322.38      324.27     18.81 o 
   6   5  17      317.51      319.05     26.65 o 
  -7   6  17       95.66       98.05     23.27 o 
  -6   6  17       64.77       50.52     21.66 o 
  -5   6  17       39.50       25.51     34.02 o 
  -4   6  17      577.77      625.73     20.75 o 
  -3   6  17      517.46      518.21     21.11 o 
  -2   6  17      755.26      714.98     23.72 o 
  -1   6  17      267.08      241.14     11.01 o 
   0   6  17      216.24      177.39     10.85 o 
   1   6  17      659.37      681.34     25.86 o 
   2   6  17        0.11       -0.06     18.85 o 
   3   6  17      136.04      122.92     14.29 o 
   4   6  17      109.70      107.40     14.87 o 
   5   6  17      133.94      132.22     15.81 o 
   6   6  17       90.78       90.68     21.11 o 
  -7   7  17      442.01      514.80     44.65 o 
  -6   7  17      182.12      165.04     20.95 o 
  -5   7  17      123.30      139.25     17.31 o 
  -4   7  17       97.46      119.28     14.87 o 
  -3   7  17      171.22      141.27     14.74 o 
  -2   7  17       99.72      124.57     14.25 o 
  -1   7  17       59.93       41.83      8.81 o 
   0   7  17       11.15       10.17      8.87 o 
   1   7  17       39.31       45.90     13.22 o 
   2   7  17     1195.86     1221.96     35.36 o 
   3   7  17      119.20      131.64     14.87 o 
   4   7  17      882.95      891.81     26.10 o 
   5   7  17      196.71      198.27     17.13 o 
  -6   8  17       20.47       38.96     18.76 o 
  -5   8  17       11.18       15.98     13.73 o 
  -4   8  17       70.35       77.99     13.81 o 
  -3   8  17      348.73      349.11     17.96 o 
  -2   8  17      325.45      318.03     17.41 o 
  -1   8  17      233.08      235.86     10.97 o 
   0   8  17        2.55        5.15      8.99 o 
   1   8  17       36.45       53.79     14.24 o 
   2   8  17       12.34        8.69     14.10 o 
   3   8  17       38.96       37.46     13.34 o 
   4   8  17       13.01       10.67     13.67 o 
   5   8  17      146.36      156.68     16.43 o 
  -6   9  17        2.38      -23.70     12.51 o 
  -5   9  17       86.42       82.02     14.91 o 
  -4   9  17       19.51       20.82     13.53 o 
  -3   9  17      127.12      178.39     15.85 o 
  -2   9  17      423.77      448.24     20.02 o 
  -1   9  17        1.79      -10.39      8.48 o 
   0   9  17       62.60       60.12      9.67 o 
   1   9  17       26.20       16.88     13.38 o 
   2   9  17      200.57      217.37     17.42 o 
   3   9  17       56.00       67.72     14.16 o 
   4   9  17        3.35       11.47     13.91 o 
   5   9  17      109.35      116.21     16.04 o 
  -6  10  17       12.10        9.60     14.83 o 
  -5  10  17       87.31       82.76     15.12 o 
  -4  10  17        2.72        5.37     13.78 o 
  -3  10  17       14.53       21.54     13.42 o 
  -2  10  17      134.49      131.80     14.95 o 
  -1  10  17       22.62       27.82     10.38 o 
   0  10  17      347.84      339.04     12.74 o 
   1  10  17      340.17      331.18     21.36 o 
   2  10  17        2.03        7.62     14.24 o 
   3  10  17      547.82      527.58     23.62 o 
   4  10  17       96.20      122.45     19.67 o 
   5  10  17      205.49      216.75     15.87 o 
  -6  11  17        2.81       11.83     14.84 o 
  -5  11  17      175.73      169.34     16.70 o 
  -4  11  17       88.35       74.26     14.90 o 
  -3  11  17      757.61      762.97     26.20 o 
  -2  11  17      191.25      197.67     30.04 o 
  -1  11  17       48.90       46.20     13.62 o 
   0  11  17     1505.43     1472.38     25.01 o 
   1  11  17       22.18       47.96     14.48 o 
   2  11  17      188.46      209.36     17.54 o 
   3  11  17       45.64       67.86     17.87 o 
   4  11  17       11.00        6.82     14.28 o 
  -5  12  17      143.33      159.82     17.01 o 
  -4  12  17      202.29      201.33     17.10 o 
  -3  12  17      282.19      294.62     18.26 o 
  -2  12  17       27.85       26.34     14.33 o 
  -1  12  17       85.41       89.49     14.33 o 
   0  12  17      411.36      448.09     16.04 o 
   1  12  17      628.94      660.17     24.31 o 
   2  12  17        1.45      -20.00     14.67 o 
   3  12  17     2117.71     2293.76     48.32 o 
   4  12  17       42.43       48.85     16.61 o 
  -5  13  17      314.79      357.27     29.46 o 
  -4  13  17      511.99      536.22     24.04 o 
  -3  13  17      240.26      248.60     18.03 o 
  -2  13  17      714.15      725.67     25.31 o 
  -1  13  17        1.24       -5.01     12.98 o 
   0  13  17      384.52      399.61     14.17 o 
   1  13  17      135.19      151.24     23.95 o 
   2  13  17       24.95       31.14     15.55 o 
   3  13  17       22.55       20.26     16.29 o 
  -4  14  17       60.43       82.80     18.72 o 
  -3  14  17      161.84      169.16     17.08 o 
  -2  14  17       29.71       27.91     14.01 o 
  -1  14  17       38.49       39.00     14.00 o 
   0  14  17       24.68       10.74      9.77 o 
   1  14  17      810.92      854.00     27.36 o 
   2  14  17        3.47        0.59     15.38 o 
   3  14  17      269.74      230.82     22.42 o 
  -3  15  17      243.67      234.83     18.02 o 
  -2  15  17      178.74      177.82     17.26 o 
  -1  15  17       10.07       12.18     13.85 o 
   0  15  17      285.78      270.94     14.27 o 
   1  15  17       76.34       73.06     17.82 o 
   2  15  17      239.01      247.63     21.73 o 
  -2  16  17      157.22      187.47     17.12 o 
  -1  16  17       53.36       75.18     15.08 o 
   0  16  17      214.73      228.52     16.31 o 
   1  16  17        3.30        8.16     14.78 o 
  -6   0  18        9.44       13.63     18.01 o 
  -5   0  18       46.83       53.56     18.48 o 
  -4   0  18        2.16      -13.45     20.86 o 
  -3   0  18     1918.51     1896.30     66.09 o 
  -2   0  18       19.73       -3.61     19.50 o 
  -1   0  18      482.80      453.09     18.80 o 
   0   0  18      209.69      157.47     14.48 o 
   1   0  18       19.35       28.85     17.23 o 
   2   0  18     2694.10     2911.43     69.03 o 
   3   0  18       14.93       46.00     19.63 o 
   4   0  18      160.68      168.76     22.59 o 
   5   0  18      557.41      589.23     33.96 o 
  -6   1  18      233.91      246.00     16.05 o 
  -5   1  18      127.41      119.33     21.97 o 
  -4   1  18      197.73      219.28     31.34 o 
  -3   1  18      270.38      287.26     20.02 o 
  -2   1  18       21.27       28.13     13.15 o 
  -1   1  18      187.46      186.52     14.72 o 
   0   1  18      677.19      677.39     16.15 o 
   1   1  18      906.57      897.30     24.12 o 
   2   1  18      261.99      301.59     16.57 o
[truncated: 12,152 more chars]
